# Supplementary material for: Early death after a diagnosis of metastatic solid cancer–raising awareness and identifying risk factors from the SEER database
Source: PLoS One. 2023 Sep 26;18(9):e0281561. doi: 10.1371/journal.pone.0281561 (PMC10522015; doi:10.1371/journal.pone.0281561)
Supplement: S1 Data — (CSV) [file pone.0281561.s001.csv]

Year	Sex	Race	Histology	stage10-25	stage2016	stage04-15	Bone_Mets	Brain_Mets	Liver_Mets	Lung_Mets	CancerDeath	Survival	Vital	Age	Income	Residence	Grade	Primary	Death_Cause	CatRes	IncomeCat	NewPrimary	GroupedPrimary	twomonth	cancerSp2mon	cancer1year	oneyear	onemonth	cancerSp1mon	GroupedYears	AgeCat	cancerMortality
2016	1	99	51	9999	4	9999	NA	NA	NA	NA	1	13	0	64	4	2	99	141	NA	Urban	Below 65K	Lung	Lung	0	0	0	0	0	0	2013-2016	61-70	0
2016	0	99	51	9999	4	9999	NA	NA	NA	NA	1	18	0	70	2	4	1	242	NA	Rural	Below 65K	Prostate	Prostate	0	0	0	0	0	0	2013-2016	61-70	0
2016	1	99	21	9999	4	9999	NA	NA	Yes	NA	1	20	0	55	1	1	99	141	NA	Urban	Below 65K	Lung	Lung	0	0	0	0	0	0	2013-2016	51-60	0
2016	1	99	169	9999	4	9999	NA	NA	NA	Yes	1	23	0	63	6	0	2	209	NA	Metropolitan	Below 65K	Breast	Breast	0	0	0	0	0	0	2013-2016	61-70	0
2016	1	0	0	9999	4	9999	NA	NA	Yes	NA	1	6	0	71	3	1	99	228	NA	Urban	Below 65K	Ovary	Ovary	0	0	0	0	0	0	2013-2016	71-80	0
2016	0	0	6	9999	4	9999	NA	NA	NA	NA	1	18	0	72	6	0	99	141	NA	Metropolitan	Below 65K	Lung	Lung	0	0	0	0	0	0	2013-2016	71-80	0
2016	1	0	7	9999	4	9999	NA	NA	No	No	1	0.5	0	77	6	0	99	141	NA	Metropolitan	Below 65K	Lung	Lung	0	0	0	0	0	0	2013-2016	71-80	0
2016	1	0	26	9999	4	9999	NA	NA	NA	NA	1	15	0	56	8	0	99	141	NA	Metropolitan	Above 65K	Lung	Lung	0	0	0	0	0	0	2013-2016	51-60	0
2016	1	0	51	9999	4	9999	NA	NA	NA	NA	1	18	0	43	4	2	99	139	NA	Urban	Below 65K	Lung	Lung	0	0	0	0	0	0	2013-2016	41-50	0
2016	0	3	51	9999	4	9999	NA	NA	Yes	NA	1	0.5	0	55	6	0	99	75	NA	Metropolitan	Below 65K	Gastro-esophageal	Gastro-esophageal	0	0	0	0	0	0	2013-2016	51-60	0
2016	1	0	51	9999	4	9999	NA	NA	Yes	NA	1	16	0	56	9	0	99	116	NA	Metropolitan	Above 65K	Pancreas	Pancreato-biliary	0	0	0	0	0	0	2013-2016	51-60	0
2016	0	0	51	9999	4	9999	NA	NA	Yes	NA	1	14	0	57	8	0	99	117	NA	Metropolitan	Above 65K	Pancreas	Pancreato-biliary	0	0	0	0	0	0	2013-2016	51-60	0
2016	0	1	51	9999	4	9999	NA	NA	NA	NA	1	18	0	60	6	0	99	242	NA	Metropolitan	Below 65K	Prostate	Prostate	0	0	0	0	0	0	2013-2016	51-60	0
2016	1	0	51	9999	4	9999	NA	NA	NA	NA	1	16	0	61	9	0	99	137	NA	Metropolitan	Above 65K	Lung	Lung	0	0	0	0	0	0	2013-2016	61-70	0
2016	0	1	51	9999	4	9999	NA	NA	Yes	NA	1	17	0	67	7	1	99	74	NA	Urban	Above 65K	Gastro-esophageal	Gastro-esophageal	0	0	0	0	0	0	2013-2016	61-70	0
2016	0	0	51	9999	4	9999	NA	NA	NA	NA	1	18	0	69	2	3	99	242	NA	Urban	Below 65K	Prostate	Prostate	0	0	0	0	0	0	2013-2016	61-70	0
2016	0	0	51	9999	4	9999	NA	NA	NA	NA	1	15	0	72	6	0	99	242	NA	Metropolitan	Below 65K	Prostate	Prostate	0	0	0	0	0	0	2013-2016	71-80	0
2016	0	0	51	9999	4	9999	NA	NA	NA	No	1	17	0	78	6	0	99	141	NA	Metropolitan	Below 65K	Lung	Lung	0	0	0	0	0	0	2013-2016	71-80	0
2016	0	1	51	9999	4	9999	NA	NA	NA	NA	1	18	0	78	6	2	99	242	NA	Urban	Below 65K	Prostate	Prostate	0	0	0	0	0	0	2013-2016	71-80	0
2016	1	3	51	9999	4	9999	NA	NA	NA	NA	1	0.5	0	80	9	0	99	107	NA	Metropolitan	Above 65K	Pancreas	Pancreato-biliary	0	0	0	0	0	0	2013-2016	71-80	0
2016	0	0	91	9999	4	9999	NA	NA	Yes	NA	1	0.5	0	34	6	0	99	112	NA	Metropolitan	Below 65K	Pancreas	Pancreato-biliary	0	0	0	0	0	0	2013-2016	31-40	0
2016	1	0	91	9999	4	9999	NA	NA	Yes	NA	1	12	0	70	6	0	99	110	NA	Metropolitan	Below 65K	Pancreas	Pancreato-biliary	0	0	0	0	0	0	2013-2016	61-70	0
2016	1	3	158	9999	4	9999	NA	NA	Yes	NA	1	19	0	48	6	0	99	228	NA	Metropolitan	Below 65K	Ovary	Ovary	0	0	0	0	0	0	2013-2016	41-50	0
2016	1	0	227	9999	4	9999	NA	NA	NA	NA	1	15	0	51	9	0	99	177	NA	Metropolitan	Above 65K	Melanoma	Melanoma	0	0	0	0	0	0	2013-2016	51-60	0
2016	0	0	227	9999	4	9999	NA	NA	NA	NA	1	21	0	68	4	1	99	179	NA	Urban	Below 65K	Melanoma	Melanoma	0	0	0	0	0	0	2013-2016	61-70	0
2016	1	0	0	9999	4	9999	NA	NA	Yes	NA	1	17	0	65	1	2	99	210	NA	Urban	Below 65K	Breast	Breast	0	0	0	0	0	0	2013-2016	61-70	0
2016	1	0	31	9999	4	9999	NA	NA	NA	NA	1	23	0	100	9	0	99	141	NA	Metropolitan	Above 65K	Lung	Lung	0	0	0	0	0	0	2013-2016	90+	0
2016	1	0	51	9999	4	9999	NA	NA	NA	NA	1	13	0	36	1	3	99	141	NA	Urban	Below 65K	Lung	Lung	0	0	0	0	0	0	2013-2016	31-40	0
2016	1	1	51	9999	4	9999	NA	NA	NA	NA	1	18	0	47	6	0	99	141	NA	Metropolitan	Below 65K	Lung	Lung	0	0	0	0	0	0	2013-2016	41-50	0
2016	0	0	51	9999	4	9999	NA	NA	Yes	Yes	1	17	0	47	9	0	99	112	NA	Metropolitan	Above 65K	Pancreas	Pancreato-biliary	0	0	0	0	0	0	2013-2016	41-50	0
2016	1	3	51	9999	4	9999	NA	NA	NA	NA	1	15	0	49	7	0	99	141	NA	Metropolitan	Above 65K	Lung	Lung	0	0	0	0	0	0	2013-2016	41-50	0
2016	0	0	51	9999	4	9999	NA	NA	Yes	NA	1	17	0	69	5	1	99	110	NA	Urban	Below 65K	Pancreas	Pancreato-biliary	0	0	0	0	0	0	2013-2016	61-70	0
2016	0	0	51	9999	4	9999	NA	NA	NA	NA	1	20	0	69	6	0	99	242	NA	Metropolitan	Below 65K	Prostate	Prostate	0	0	0	0	0	0	2013-2016	61-70	0
2016	1	1	51	9999	4	9999	NA	NA	NA	NA	1	18	0	73	6	0	99	141	NA	Metropolitan	Below 65K	Lung	Lung	0	0	0	0	0	0	2013-2016	71-80	0
2016	0	0	51	9999	4	9999	NA	NA	NA	NA	1	22	0	74	9	0	99	242	NA	Metropolitan	Above 65K	Prostate	Prostate	0	0	0	0	0	0	2013-2016	71-80	0
2016	0	0	51	9999	4	9999	NA	NA	NA	NA	1	13	0	74	7	0	99	141	NA	Metropolitan	Above 65K	Lung	Lung	0	0	0	0	0	0	2013-2016	71-80	0
2016	1	0	51	9999	4	9999	NA	NA	NA	NA	1	21	0	74	9	0	99	137	NA	Metropolitan	Above 65K	Lung	Lung	0	0	0	0	0	0	2013-2016	71-80	0
2016	1	0	51	9999	4	9999	NA	NA	NA	NA	1	12	0	78	9	0	99	137	NA	Metropolitan	Above 65K	Lung	Lung	0	0	0	0	0	0	2013-2016	71-80	0
2016	1	0	51	9999	4	9999	NA	NA	NA	NA	1	14	0	84	9	0	99	141	NA	Metropolitan	Above 65K	Lung	Lung	0	0	0	0	0	0	2013-2016	81-90	0
2016	0	0	99	9999	4	9999	NA	NA	NA	NA	1	16	0	60	4	1	99	141	NA	Urban	Below 65K	Lung	Lung	0	0	0	0	0	0	2013-2016	51-60	0
2016	0	3	107	9999	4	9999	NA	NA	NA	NA	1	12	0	52	9	0	99	252	NA	Metropolitan	Above 65K	Kidney	Kidney	0	0	0	0	0	0	2013-2016	51-60	0
2016	1	0	151	9999	4	9999	NA	NA	Yes	NA	1	14	0	83	7	0	99	228	NA	Metropolitan	Above 65K	Ovary	Ovary	0	0	0	0	0	0	2013-2016	81-90	0
2016	1	0	169	9999	4	9999	NA	NA	NA	NA	1	14	0	100	8	1	99	210	NA	Urban	Above 65K	Breast	Breast	0	0	0	0	0	0	2013-2016	90+	0
2016	1	1	178	9999	4	9999	NA	NA	NA	NA	1	16	0	74	9	1	99	210	NA	Urban	Above 65K	Breast	Breast	0	0	0	0	0	0	2013-2016	71-80	0
2016	1	1	197	9999	4	9999	NA	NA	NA	NA	1	14	0	100	9	0	99	141	NA	Metropolitan	Above 65K	Lung	Lung	0	0	0	0	0	0	2013-2016	90+	0
2016	1	0	211	9999	4	9999	NA	NA	NA	NA	1	21	0	41	9	0	99	228	NA	Metropolitan	Above 65K	Ovary	Ovary	0	0	0	0	0	0	2013-2016	41-50	0
2016	0	0	227	9999	4	9999	NA	NA	NA	NA	1	18	0	30	9	0	99	179	NA	Metropolitan	Above 65K	Melanoma	Melanoma	0	0	0	0	0	0	2013-2016	18-30	0
2016	0	0	227	9999	4	9999	NA	NA	NA	NA	1	21	0	57	9	0	99	179	NA	Metropolitan	Above 65K	Melanoma	Melanoma	0	0	0	0	0	0	2013-2016	51-60	0
2016	0	0	227	9999	4	9999	NA	NA	NA	NA	1	19	0	63	5	1	99	174	NA	Urban	Below 65K	Melanoma	Melanoma	0	0	0	0	0	0	2013-2016	61-70	0
2016	0	0	227	9999	4	9999	NA	NA	NA	NA	1	19	0	65	9	0	99	179	NA	Metropolitan	Above 65K	Melanoma	Melanoma	0	0	0	0	0	0	2013-2016	61-70	0
2016	1	0	151	9999	4	9999	NA	NA	No	Yes	1	23	0	56	9	0	99	228	NA	Metropolitan	Above 65K	Ovary	Ovary	0	0	0	0	0	0	2013-2016	51-60	0
2016	1	0	6	9999	4	9999	NA	NA	NA	Yes	1	18	0	45	9	1	99	210	NA	Urban	Above 65K	Breast	Breast	0	0	0	0	0	0	2013-2016	41-50	0
2016	0	0	51	9999	4	9999	NA	NA	NA	NA	1	13	0	76	3	2	99	242	NA	Urban	Below 65K	Prostate	Prostate	0	0	0	0	0	0	2013-2016	71-80	0
2016	1	0	151	9999	4	9999	NA	NA	NA	NA	1	19	0	64	9	4	99	228	NA	Rural	Above 65K	Ovary	Ovary	0	0	0	0	0	0	2013-2016	61-70	0
2016	0	0	6	9999	4	9999	No	NA	No	No	1	15	0	65	5	0	99	141	NA	Metropolitan	Below 65K	Lung	Lung	0	0	0	0	0	0	2013-2016	61-70	0
2016	1	3	51	9999	4	9999	No	NA	No	Yes	1	18	0	59	7	0	99	137	NA	Metropolitan	Above 65K	Lung	Lung	0	0	0	0	0	0	2013-2016	51-60	0
2016	1	0	51	9999	4	9999	No	NA	No	No	1	19	0	68	3	0	99	137	NA	Metropolitan	Below 65K	Lung	Lung	0	0	0	0	0	0	2013-2016	61-70	0
2016	1	1	51	9999	4	9999	No	NA	No	No	1	8	0	78	6	0	99	228	NA	Metropolitan	Below 65K	Ovary	Ovary	0	0	0	0	0	0	2013-2016	71-80	0
2016	1	0	108	9999	4	9999	No	NA	No	Yes	1	21	0	41	6	0	99	252	NA	Metropolitan	Below 65K	Kidney	Kidney	0	0	0	0	0	0	2013-2016	41-50	0
2016	1	0	227	9999	4	9999	No	NA	No	No	1	18	0	67	4	2	99	179	NA	Urban	Below 65K	Melanoma	Melanoma	0	0	0	0	0	0	2013-2016	61-70	0
2016	1	3	51	9999	4	9999	No	NA	Yes	Yes	1	15	0	49	9	1	99	137	NA	Urban	Above 65K	Lung	Lung	0	0	0	0	0	0	2013-2016	41-50	0
2016	1	3	51	9999	4	9999	No	NA	No	Yes	1	15	0	60	6	0	99	139	NA	Metropolitan	Below 65K	Lung	Lung	0	0	0	0	0	0	2013-2016	51-60	0
2016	0	1	51	9999	4	9999	No	NA	No	Yes	1	14	0	65	9	0	99	137	NA	Metropolitan	Above 65K	Lung	Lung	0	0	0	0	0	0	2013-2016	61-70	0
2016	0	1	51	9999	4	9999	No	NA	No	Yes	1	14	0	66	6	0	99	137	NA	Metropolitan	Below 65K	Lung	Lung	0	0	0	0	0	0	2013-2016	61-70	0
2016	0	0	91	9999	4	9999	No	NA	Yes	No	1	22	0	53	5	4	99	112	NA	Rural	Below 65K	Pancreas	Pancreato-biliary	0	0	0	0	0	0	2013-2016	51-60	0
2016	1	0	169	9999	4	9999	No	NA	No	Yes	1	18	0	68	6	0	99	210	NA	Metropolitan	Below 65K	Breast	Breast	0	0	0	0	0	0	2013-2016	61-70	0
2016	0	0	51	9999	4	9999	Yes	NA	NA	NA	1	21	0	72	9	1	99	242	NA	Urban	Above 65K	Prostate	Prostate	0	0	0	0	0	0	2013-2016	71-80	0
2016	0	0	6	9999	4	9999	Yes	NA	NA	NA	1	17	0	48	6	0	99	242	NA	Metropolitan	Below 65K	Prostate	Prostate	0	0	0	0	0	0	2013-2016	41-50	0
2016	1	0	6	9999	4	9999	Yes	NA	NA	No	1	18	0	58	9	0	99	210	NA	Metropolitan	Above 65K	Breast	Breast	0	0	0	0	0	0	2013-2016	51-60	0
2016	0	0	6	9999	4	9999	Yes	NA	NA	NA	1	22	0	67	9	0	99	242	NA	Metropolitan	Above 65K	Prostate	Prostate	0	0	0	0	0	0	2013-2016	61-70	0
2016	0	0	6	9999	4	9999	Yes	NA	No	Yes	1	20	0	68	3	2	99	242	NA	Urban	Below 65K	Prostate	Prostate	0	0	0	0	0	0	2013-2016	61-70	0
2016	1	0	6	9999	4	9999	Yes	NA	NA	NA	1	18	0	100	9	0	99	210	NA	Metropolitan	Above 65K	Breast	Breast	0	0	0	0	0	0	2013-2016	90+	0
2016	1	0	26	9999	4	9999	Yes	NA	No	No	1	19	0	73	5	0	99	137	NA	Metropolitan	Below 65K	Lung	Lung	0	0	0	0	0	0	2013-2016	71-80	0
2016	0	0	51	9999	4	9999	Yes	NA	NA	NA	1	19	0	50	6	2	99	242	NA	Urban	Below 65K	Prostate	Prostate	0	0	0	0	0	0	2013-2016	41-50	0
2016	0	0	51	9999	4	9999	Yes	NA	Yes	NA	1	0.5	0	54	6	0	99	112	NA	Metropolitan	Below 65K	Pancreas	Pancreato-biliary	0	0	0	0	0	0	2013-2016	51-60	0
2016	0	0	51	9999	4	9999	Yes	NA	No	No	1	14	0	58	6	0	99	242	NA	Metropolitan	Below 65K	Prostate	Prostate	0	0	0	0	0	0	2013-2016	51-60	0
2016	1	0	51	9999	4	9999	Yes	NA	No	Yes	1	18	0	62	7	0	99	138	NA	Metropolitan	Above 65K	Lung	Lung	0	0	0	0	0	0	2013-2016	61-70	0
2016	0	0	51	9999	4	9999	Yes	NA	No	No	1	12	0	63	7	0	99	137	NA	Metropolitan	Above 65K	Lung	Lung	0	0	0	0	0	0	2013-2016	61-70	0
2016	0	0	51	9999	4	9999	Yes	NA	NA	NA	1	16	0	65	6	0	99	242	NA	Metropolitan	Below 65K	Prostate	Prostate	0	0	0	0	0	0	2013-2016	61-70	0
2016	0	3	51	9999	4	9999	Yes	NA	NA	NA	1	18	0	68	6	0	99	137	NA	Metropolitan	Below 65K	Lung	Lung	0	0	0	0	0	0	2013-2016	61-70	0
2016	0	0	51	9999	4	9999	Yes	NA	NA	Yes	1	4	0	70	6	0	99	242	NA	Metropolitan	Below 65K	Prostate	Prostate	0	0	0	0	0	0	2013-2016	61-70	0
2016	1	0	51	9999	4	9999	Yes	NA	NA	NA	1	23	0	81	5	1	99	210	NA	Urban	Below 65K	Breast	Breast	0	0	0	0	0	0	2013-2016	81-90	0
2016	0	0	51	9999	4	9999	Yes	NA	NA	NA	1	14	0	83	2	1	99	242	NA	Urban	Below 65K	Prostate	Prostate	0	0	0	0	0	0	2013-2016	81-90	0
2016	0	0	51	9999	4	9999	Yes	NA	NA	NA	1	14	0	84	9	1	99	242	NA	Urban	Above 65K	Prostate	Prostate	0	0	0	0	0	0	2013-2016	81-90	0
2016	1	3	51	9999	4	9999	Yes	NA	NA	NA	1	14	0	100	9	1	99	137	NA	Urban	Above 65K	Lung	Lung	0	0	0	0	0	0	2013-2016	90+	0
2016	0	0	107	9999	4	9999	Yes	NA	NA	NA	1	15	0	51	6	0	99	252	NA	Metropolitan	Below 65K	Kidney	Kidney	0	0	0	0	0	0	2013-2016	51-60	0
2016	1	0	169	9999	4	9999	Yes	NA	No	Yes	1	22	0	35	3	2	99	206	NA	Urban	Below 65K	Breast	Breast	0	0	0	0	0	0	2013-2016	31-40	0
2016	0	0	299	9999	4	9999	Yes	NA	NA	NA	1	17	0	64	4	1	99	141	NA	Urban	Below 65K	Lung	Lung	0	0	0	0	0	0	2013-2016	61-70	0
2016	1	1	0	9999	4	9999	Yes	NA	NA	NA	1	8	1	78	9	0	99	210	NA	Metropolitan	Above 65K	Breast	Breast	0	0	0	1	0	0	2013-2016	71-80	0
2016	0	0	0	9999	4	9999	Yes	NA	No	Yes	1	23	0	84	6	0	99	242	NA	Metropolitan	Below 65K	Prostate	Prostate	0	0	0	0	0	0	2013-2016	81-90	0
2016	1	0	6	9999	4	9999	Yes	NA	NA	NA	1	12	0	65	9	0	99	210	NA	Metropolitan	Above 65K	Breast	Breast	0	0	0	0	0	0	2013-2016	61-70	0
2016	1	0	6	9999	4	9999	Yes	NA	NA	Yes	1	13	0	100	9	0	99	210	NA	Metropolitan	Above 65K	Breast	Breast	0	0	0	0	0	0	2013-2016	90+	0
2016	0	0	21	9999	4	9999	Yes	NA	Yes	Yes	1	2	1	79	7	1	99	139	NA	Urban	Above 65K	Lung	Lung	1	0	0	1	0	0	2013-2016	71-80	0
2016	1	0	51	9999	4	9999	Yes	NA	Yes	Yes	1	1	0	57	5	2	99	112	NA	Urban	Below 65K	Pancreas	Pancreato-biliary	0	0	0	0	0	0	2013-2016	51-60	0
2016	0	0	51	9999	4	9999	Yes	NA	NA	NA	1	21	0	59	7	0	99	137	NA	Metropolitan	Above 65K	Lung	Lung	0	0	0	0	0	0	2013-2016	51-60	0
2016	1	3	51	9999	4	9999	Yes	NA	No	No	1	17	0	62	7	0	99	137	NA	Metropolitan	Above 65K	Lung	Lung	0	0	0	0	0	0	2013-2016	61-70	0
2016	0	0	51	9999	4	9999	Yes	NA	NA	NA	1	22	0	64	9	0	99	242	NA	Metropolitan	Above 65K	Prostate	Prostate	0	0	0	0	0	0	2013-2016	61-70	0
2016	0	0	51	9999	4	9999	Yes	NA	NA	Yes	1	12	0	64	7	0	99	137	NA	Metropolitan	Above 65K	Lung	Lung	0	0	0	0	0	0	2013-2016	61-70	0
2016	0	3	51	9999	4	9999	Yes	NA	NA	NA	1	12	0	67	9	0	99	242	NA	Metropolitan	Above 65K	Prostate	Prostate	0	0	0	0	0	0	2013-2016	61-70	0
2016	0	3	51	9999	4	9999	Yes	NA	Yes	No	1	20	0	67	9	2	99	139	NA	Urban	Above 65K	Lung	Lung	0	0	0	0	0	0	2013-2016	61-70	0
2016	0	1	51	9999	4	9999	Yes	NA	NA	NA	1	19	0	71	5	1	99	242	NA	Urban	Below 65K	Prostate	Prostate	0	0	0	0	0	0	2013-2016	71-80	0
2016	0	0	51	9999	4	9999	Yes	NA	NA	NA	1	19	0	73	9	0	99	242	NA	Metropolitan	Above 65K	Prostate	Prostate	0	0	0	0	0	0	2013-2016	71-80	0
2016	0	0	51	9999	4	9999	Yes	NA	NA	NA	1	13	0	74	9	0	99	242	NA	Metropolitan	Above 65K	Prostate	Prostate	0	0	0	0	0	0	2013-2016	71-80	0
2016	0	0	51	9999	4	9999	Yes	NA	NA	NA	1	18	0	77	4	4	99	242	NA	Rural	Below 65K	Prostate	Prostate	0	0	0	0	0	0	2013-2016	71-80	0
2016	1	3	51	9999	4	9999	Yes	NA	Yes	NA	1	16	0	80	9	0	99	137	NA	Metropolitan	Above 65K	Lung	Lung	0	0	0	0	0	0	2013-2016	71-80	0
2016	0	0	51	9999	4	9999	Yes	NA	NA	NA	1	12	0	80	8	1	99	242	NA	Urban	Above 65K	Prostate	Prostate	0	0	0	0	0	0	2013-2016	71-80	0
2016	0	0	51	9999	4	9999	Yes	NA	NA	NA	1	12	0	84	6	0	99	242	NA	Metropolitan	Below 65K	Prostate	Prostate	0	0	0	0	0	0	2013-2016	81-90	0
2016	0	0	51	9999	4	9999	Yes	NA	NA	NA	1	13	0	100	9	0	99	242	NA	Metropolitan	Above 65K	Prostate	Prostate	0	0	0	0	0	0	2013-2016	90+	0
2016	1	0	51	9999	4	9999	Yes	NA	NA	NA	1	0.5	0	100	5	0	99	210	NA	Metropolitan	Below 65K	Breast	Breast	0	0	0	0	0	0	2013-2016	90+	0
2016	0	3	107	9999	4	9999	Yes	NA	NA	NA	1	1	0	81	9	0	99	252	NA	Metropolitan	Above 65K	Kidney	Kidney	0	0	0	0	0	0	2013-2016	81-90	0
2016	0	0	108	9999	4	9999	Yes	NA	No	Yes	1	18	0	77	9	0	99	252	NA	Metropolitan	Above 65K	Kidney	Kidney	0	0	0	0	0	0	2013-2016	71-80	0
2016	1	0	169	9999	4	9999	Yes	NA	NA	NA	1	22	0	77	1	3	99	206	NA	Urban	Below 65K	Breast	Breast	0	0	0	0	0	0	2013-2016	71-80	0
2016	1	0	178	9999	4	9999	Yes	NA	NA	NA	1	17	0	77	9	0	99	210	NA	Metropolitan	Above 65K	Breast	Breast	0	0	0	0	0	0	2013-2016	71-80	0
2016	0	0	227	9999	4	9999	Yes	NA	NA	NA	1	12	0	75	9	0	99	179	NA	Metropolitan	Above 65K	Melanoma	Melanoma	0	0	0	0	0	0	2013-2016	71-80	0
2016	0	3	273	9999	4	9999	Yes	NA	Yes	NA	1	17	0	67	6	0	99	201	NA	Metropolitan	Below 65K	Soft Tissue	Other	0	0	0	0	0	0	2013-2016	61-70	0
2016	1	0	6	9999	4	9999	Yes	NA	NA	NA	1	20	0	58	7	0	99	210	NA	Metropolitan	Above 65K	Breast	Breast	0	0	0	0	0	0	2013-2016	51-60	0
2016	0	3	6	9999	4	9999	Yes	NA	NA	NA	1	14	0	74	5	4	99	242	NA	Rural	Below 65K	Prostate	Prostate	0	0	0	0	0	0	2013-2016	71-80	0
2016	1	0	21	9999	4	9999	NA	No	No	NA	1	15	0	52	5	1	99	141	NA	Urban	Below 65K	Lung	Lung	0	0	0	0	0	0	2013-2016	51-60	0
2016	1	0	21	9999	4	9999	NA	No	No	No	1	18	0	76	9	0	99	139	NA	Metropolitan	Above 65K	Lung	Lung	0	0	0	0	0	0	2013-2016	71-80	0
2016	0	0	26	9999	4	9999	NA	No	No	No	1	21	0	61	1	4	99	136	NA	Rural	Below 65K	Lung	Lung	0	0	0	0	0	0	2013-2016	61-70	0
2016	1	1	51	9999	4	9999	NA	No	No	Yes	1	20	0	57	6	0	99	137	NA	Metropolitan	Below 65K	Lung	Lung	0	0	0	0	0	0	2013-2016	51-60	0
2016	1	0	51	9999	4	9999	NA	No	Yes	No	1	13	0	66	7	0	99	138	NA	Metropolitan	Above 65K	Lung	Lung	0	0	0	0	0	0	2013-2016	61-70	0
2016	1	3	51	9999	4	9999	NA	No	No	Yes	1	22	0	70	9	0	99	137	NA	Metropolitan	Above 65K	Lung	Lung	0	0	0	0	0	0	2013-2016	61-70	0
2016	1	0	51	9999	4	9999	NA	No	Yes	NA	1	13	0	77	3	2	99	141	NA	Urban	Below 65K	Lung	Lung	0	0	0	0	0	0	2013-2016	71-80	0
2016	0	3	51	9999	4	9999	NA	No	Yes	Yes	1	15	0	81	9	0	99	242	NA	Metropolitan	Above 65K	Prostate	Prostate	0	0	0	0	0	0	2013-2016	81-90	0
2016	0	1	51	9999	4	9999	NA	No	No	No	1	22	0	100	9	0	99	242	NA	Metropolitan	Above 65K	Prostate	Prostate	0	0	0	0	0	0	2013-2016	90+	0
2016	0	0	99	9999	4	9999	NA	No	NA	Yes	1	21	0	74	6	0	99	141	NA	Metropolitan	Below 65K	Lung	Lung	0	0	0	0	0	0	2013-2016	71-80	0
2016	0	3	51	9999	4	9999	NA	No	No	Yes	1	15	0	52	7	0	99	139	NA	Metropolitan	Above 65K	Lung	Lung	0	0	0	0	0	0	2013-2016	51-60	0
2016	0	0	51	9999	4	9999	NA	No	No	No	1	18	0	63	3	2	99	242	NA	Urban	Below 65K	Prostate	Prostate	0	0	0	0	0	0	2013-2016	61-70	0
2016	1	0	51	9999	4	9999	NA	No	Yes	NA	1	19	0	66	2	1	99	210	NA	Urban	Below 65K	Breast	Breast	0	0	0	0	0	0	2013-2016	61-70	0
2016	0	0	51	9999	4	9999	NA	No	Yes	No	1	18	0	69	6	0	99	137	NA	Metropolitan	Below 65K	Lung	Lung	0	0	0	0	0	0	2013-2016	61-70	0
2016	0	0	51	9999	4	9999	NA	No	No	No	1	18	0	71	9	0	99	137	NA	Metropolitan	Above 65K	Lung	Lung	0	0	0	0	0	0	2013-2016	71-80	0
2016	0	0	51	9999	4	9999	NA	No	No	No	1	15	0	100	6	0	99	242	NA	Metropolitan	Below 65K	Prostate	Prostate	0	0	0	0	0	0	2013-2016	90+	0
2016	0	3	85	9999	4	9999	NA	No	Yes	No	1	0.5	0	70	9	0	99	139	NA	Metropolitan	Above 65K	Lung	Lung	0	0	0	0	0	0	2013-2016	61-70	0
2016	0	0	227	9999	4	9999	NA	No	NA	NA	1	16	0	63	2	3	99	179	NA	Urban	Below 65K	Melanoma	Melanoma	0	0	0	0	0	0	2013-2016	61-70	0
2016	1	0	6	9999	4	9999	No	No	Yes	No	1	5	0	59	9	0	99	141	NA	Metropolitan	Above 65K	Lung	Lung	0	0	0	0	0	0	2013-2016	51-60	0
2016	1	0	6	9999	4	9999	No	No	Yes	No	1	4	0	83	6	0	99	210	NA	Metropolitan	Below 65K	Breast	Breast	0	0	0	0	0	0	2013-2016	81-90	0
2016	1	0	21	9999	4	9999	No	No	No	No	1	13	0	59	9	1	99	141	NA	Urban	Above 65K	Lung	Lung	0	0	0	0	0	0	2013-2016	51-60	0
2016	0	0	21	9999	4	9999	No	No	Yes	No	1	5	0	61	6	0	99	137	NA	Metropolitan	Below 65K	Lung	Lung	0	0	0	0	0	0	2013-2016	61-70	0
2016	0	0	31	9999	4	9999	No	No	No	No	1	23	0	66	4	1	99	137	NA	Urban	Below 65K	Lung	Lung	0	0	0	0	0	0	2013-2016	61-70	0
2016	0	0	31	9999	4	9999	No	No	Yes	No	1	23	0	73	3	2	2	141	NA	Urban	Below 65K	Lung	Lung	0	0	0	0	0	0	2013-2016	71-80	0
2016	1	0	51	9999	4	9999	No	No	No	Yes	1	12	0	67	6	0	1	141	NA	Metropolitan	Below 65K	Lung	Lung	0	0	0	0	0	0	2013-2016	61-70	0
2016	1	2	51	9999	4	9999	No	No	No	Yes	1	13	0	67	8	0	99	137	NA	Metropolitan	Above 65K	Lung	Lung	0	0	0	0	0	0	2013-2016	61-70	0
2016	0	0	51	9999	4	9999	No	No	No	No	1	19	0	67	9	0	2	242	NA	Metropolitan	Above 65K	Prostate	Prostate	0	0	0	0	0	0	2013-2016	61-70	0
2016	0	0	51	9999	4	9999	No	No	No	No	1	4	0	69	7	1	2	112	NA	Urban	Above 65K	Pancreas	Pancreato-biliary	0	0	0	0	0	0	2013-2016	61-70	0
2016	0	0	51	9999	4	9999	No	No	No	NA	1	14	0	72	4	1	2	74	NA	Urban	Below 65K	Gastro-esophageal	Gastro-esophageal	0	0	0	0	0	0	2013-2016	71-80	0
2016	0	0	51	9999	4	9999	No	No	No	No	1	12	0	73	8	0	1	69	NA	Metropolitan	Above 65K	Gastro-esophageal	Gastro-esophageal	0	0	0	0	0	0	2013-2016	71-80	0
2016	1	0	51	9999	4	9999	No	No	No	Yes	1	12	0	78	9	1	2	79	NA	Urban	Above 65K	Gastro-esophageal	Gastro-esophageal	0	0	0	0	0	0	2013-2016	71-80	0
2016	1	0	107	9999	4	9999	No	No	No	Yes	1	12	0	60	3	2	2	252	NA	Urban	Below 65K	Kidney	Kidney	0	0	0	0	0	0	2013-2016	51-60	0
2016	1	0	108	9999	4	9999	No	No	Yes	No	1	18	0	63	6	0	99	252	NA	Metropolitan	Below 65K	Kidney	Kidney	0	0	0	0	0	0	2013-2016	61-70	0
2016	1	0	133	9999	4	9999	No	No	No	No	1	17	0	69	9	1	2	228	NA	Urban	Above 65K	Ovary	Ovary	0	0	0	0	0	0	2013-2016	61-70	0
2016	1	0	165	9999	4	9999	No	No	No	No	1	14	0	64	6	0	99	117	NA	Metropolitan	Below 65K	Pancreas	Pancreato-biliary	0	0	0	0	0	0	2013-2016	61-70	0
2016	1	0	169	9999	4	9999	No	No	No	Yes	1	8	0	61	8	0	1	206	NA	Metropolitan	Above 65K	Breast	Breast	0	0	0	0	0	0	2013-2016	61-70	0
2016	0	0	169	9999	4	9999	No	No	No	Yes	1	21	0	74	7	1	99	111	NA	Urban	Above 65K	Pancreas	Pancreato-biliary	0	0	0	0	0	0	2013-2016	71-80	0
2016	1	0	169	9999	4	9999	No	No	No	No	1	18	0	83	6	0	99	210	NA	Metropolitan	Below 65K	Breast	Breast	0	0	0	0	0	0	2013-2016	81-90	0
2016	1	0	181	9999	4	9999	No	No	No	Yes	1	22	0	71	8	0	0	210	NA	Metropolitan	Above 65K	Breast	Breast	0	0	0	0	0	0	2013-2016	71-80	0
2016	1	0	227	9999	4	9999	No	No	No	No	1	0.5	0	58	0	4	99	179	NA	Rural	NA	Melanoma	Melanoma	0	0	0	0	0	0	2013-2016	51-60	0
2016	1	1	0	9999	4	9999	No	No	Yes	Yes	1	16	0	50	5	0	99	228	NA	Metropolitan	Below 65K	Ovary	Ovary	0	0	0	0	0	0	2013-2016	41-50	0
2016	1	0	0	9999	4	9999	No	No	No	Yes	1	23	0	60	0	4	99	252	NA	Rural	NA	Kidney	Kidney	0	0	0	0	0	0	2013-2016	51-60	0
2016	1	0	0	9999	4	9999	No	No	No	No	1	22	0	61	6	0	99	228	NA	Metropolitan	Below 65K	Ovary	Ovary	0	0	0	0	0	0	2013-2016	61-70	0
2016	0	0	0	9999	4	9999	No	No	Yes	No	1	0.5	0	80	6	0	99	112	NA	Metropolitan	Below 65K	Pancreas	Pancreato-biliary	0	0	0	0	0	0	2013-2016	71-80	0
2016	1	0	0	9999	4	9999	No	No	No	Yes	1	20	0	100	7	1	99	139	NA	Urban	Above 65K	Lung	Lung	0	0	0	0	0	0	2013-2016	90+	0
2016	0	1	0	9999	4	9999	No	No	No	No	1	20	0	100	6	0	99	242	NA	Metropolitan	Below 65K	Prostate	Prostate	0	0	0	0	0	0	2013-2016	90+	0
2016	1	3	6	9999	4	9999	No	No	Yes	Yes	1	17	0	35	9	0	99	210	NA	Metropolitan	Above 65K	Breast	Breast	0	0	0	0	0	0	2013-2016	31-40	0
2016	1	0	6	9999	4	9999	No	No	No	No	1	18	0	46	9	0	0	210	NA	Metropolitan	Above 65K	Breast	Breast	0	0	0	0	0	0	2013-2016	41-50	0
2016	1	0	6	9999	4	9999	No	No	Yes	No	1	12	0	47	7	0	99	228	NA	Metropolitan	Above 65K	Ovary	Ovary	0	0	0	0	0	0	2013-2016	41-50	0
2016	0	1	6	9999	4	9999	No	No	No	Yes	1	16	0	47	2	2	2	141	NA	Urban	Below 65K	Lung	Lung	0	0	0	0	0	0	2013-2016	41-50	0
2016	1	0	6	9999	4	9999	No	No	No	No	1	1	0	47	6	0	99	228	NA	Metropolitan	Below 65K	Ovary	Ovary	0	0	0	0	0	0	2013-2016	41-50	0
2016	1	0	6	9999	4	9999	No	No	No	No	1	15	0	48	6	0	99	206	NA	Metropolitan	Below 65K	Breast	Breast	0	0	0	0	0	0	2013-2016	41-50	0
2016	1	0	6	9999	4	9999	No	No	No	Yes	1	20	0	51	9	0	99	228	NA	Metropolitan	Above 65K	Ovary	Ovary	0	0	0	0	0	0	2013-2016	51-60	0
2016	1	0	6	9999	4	9999	No	No	No	Yes	1	1	0	53	6	0	99	298	NA	Metropolitan	Below 65K	Other Neuroendocrine	Other	0	0	0	0	0	0	2013-2016	51-60	0
2016	0	0	6	9999	4	9999	No	No	No	Yes	1	16	0	54	9	0	2	137	NA	Metropolitan	Above 65K	Lung	Lung	0	0	0	0	0	0	2013-2016	51-60	0
2016	1	0	6	9999	4	9999	No	No	No	No	1	16	0	55	4	1	99	228	NA	Urban	Below 65K	Ovary	Ovary	0	0	0	0	0	0	2013-2016	51-60	0
2016	1	0	6	9999	4	9999	No	No	No	No	1	15	0	55	9	0	2	141	NA	Metropolitan	Above 65K	Lung	Lung	0	0	0	0	0	0	2013-2016	51-60	0
2016	1	0	6	9999	4	9999	No	No	No	No	1	15	0	56	5	2	99	210	NA	Urban	Below 65K	Breast	Breast	0	0	0	0	0	0	2013-2016	51-60	0
2016	1	1	6	9999	4	9999	No	No	No	NA	1	22	0	57	4	1	99	228	NA	Urban	Below 65K	Ovary	Ovary	0	0	0	0	0	0	2013-2016	51-60	0
2016	1	1	6	9999	4	9999	No	No	No	No	1	7	0	57	6	0	99	206	NA	Metropolitan	Below 65K	Breast	Breast	0	0	0	0	0	0	2013-2016	51-60	0
2016	1	0	6	9999	4	9999	No	No	No	No	1	20	0	58	6	0	99	228	NA	Metropolitan	Below 65K	Ovary	Ovary	0	0	0	0	0	0	2013-2016	51-60	0
2016	1	0	6	9999	4	9999	No	No	No	No	1	14	0	59	9	0	99	210	NA	Metropolitan	Above 65K	Breast	Breast	0	0	0	0	0	0	2013-2016	51-60	0
2016	1	0	6	9999	4	9999	No	No	No	No	1	12	0	62	9	0	99	110	NA	Metropolitan	Above 65K	Pancreas	Pancreato-biliary	0	0	0	0	0	0	2013-2016	61-70	0
2016	0	3	6	9999	4	9999	No	No	No	No	1	15	0	63	9	0	99	137	NA	Metropolitan	Above 65K	Lung	Lung	0	0	0	0	0	0	2013-2016	61-70	0
2016	1	0	6	9999	4	9999	No	No	No	No	1	14	0	64	4	0	99	210	NA	Metropolitan	Below 65K	Breast	Breast	0	0	0	0	0	0	2013-2016	61-70	0
2016	1	1	6	9999	4	9999	No	No	No	Yes	1	19	0	64	7	0	99	210	NA	Metropolitan	Above 65K	Breast	Breast	0	0	0	0	0	0	2013-2016	61-70	0
2016	0	3	6	9999	4	9999	No	No	Yes	Yes	1	4	0	65	6	0	99	117	NA	Metropolitan	Below 65K	Pancreas	Pancreato-biliary	0	0	0	0	0	0	2013-2016	61-70	0
2016	0	0	6	9999	4	9999	No	No	No	No	1	20	0	66	6	0	2	259	NA	Metropolitan	Below 65K	Bladder	Bladder	0	0	0	0	0	0	2013-2016	61-70	0
2016	1	3	6	9999	4	9999	No	No	No	No	1	0.5	0	68	6	0	99	141	NA	Metropolitan	Below 65K	Lung	Lung	0	0	0	0	0	0	2013-2016	61-70	0
2016	1	1	6	9999	4	9999	No	No	No	No	1	16	0	68	6	0	2	210	NA	Metropolitan	Below 65K	Breast	Breast	0	0	0	0	0	0	2013-2016	61-70	0
2016	0	0	6	9999	4	9999	No	No	No	No	1	23	0	68	6	0	99	110	NA	Metropolitan	Below 65K	Pancreas	Pancreato-biliary	0	0	0	0	0	0	2013-2016	61-70	0
2016	0	0	6	9999	4	9999	No	No	No	Yes	1	19	0	68	9	1	99	242	NA	Urban	Above 65K	Prostate	Prostate	0	0	0	0	0	0	2013-2016	61-70	0
2016	1	0	6	9999	4	9999	No	No	No	No	1	12	0	68	5	0	99	210	NA	Metropolitan	Below 65K	Breast	Breast	0	0	0	0	0	0	2013-2016	61-70	0
2016	1	0	6	9999	4	9999	No	No	No	No	1	15	0	68	9	0	99	210	NA	Metropolitan	Above 65K	Breast	Breast	0	0	0	0	0	0	2013-2016	61-70	0
2016	0	0	6	9999	4	9999	No	No	No	No	1	18	0	70	4	2	99	242	NA	Urban	Below 65K	Prostate	Prostate	0	0	0	0	0	0	2013-2016	61-70	0
2016	0	1	6	9999	4	9999	No	No	Yes	No	1	15	0	71	2	3	99	71	NA	Urban	Below 65K	Gastro-esophageal	Gastro-esophageal	0	0	0	0	0	0	2013-2016	71-80	0
2016	1	0	6	9999	4	9999	No	No	No	No	1	20	0	73	7	2	99	210	NA	Urban	Above 65K	Breast	Breast	0	0	0	0	0	0	2013-2016	71-80	0
2016	1	3	6	9999	4	9999	No	No	No	No	1	12	0	73	7	1	2	228	NA	Urban	Above 65K	Ovary	Ovary	0	0	0	0	0	0	2013-2016	71-80	0
2016	1	0	6	9999	4	9999	No	No	Yes	No	1	19	0	74	5	0	2	228	NA	Metropolitan	Below 65K	Ovary	Ovary	0	0	0	0	0	0	2013-2016	71-80	0
2016	1	0	6	9999	4	9999	No	No	No	Yes	1	15	0	74	2	2	99	141	NA	Urban	Below 65K	Lung	Lung	0	0	0	0	0	0	2013-2016	71-80	0
2016	1	0	6	9999	4	9999	No	No	Yes	No	1	13	0	74	2	0	99	110	NA	Metropolitan	Below 65K	Pancreas	Pancreato-biliary	0	0	0	0	0	0	2013-2016	71-80	0
2016	1	0	6	9999	4	9999	No	No	No	No	1	14	0	75	6	0	2	72	NA	Metropolitan	Below 65K	Gastro-esophageal	Gastro-esophageal	0	0	0	0	0	0	2013-2016	71-80	0
2016	1	0	6	9999	4	9999	No	No	No	No	1	14	0	75	9	0	99	206	NA	Metropolitan	Above 65K	Breast	Breast	0	0	0	0	0	0	2013-2016	71-80	0
2016	1	0	6	9999	4	9999	No	No	Yes	No	1	16	0	76	6	0	99	228	NA	Metropolitan	Below 65K	Ovary	Ovary	0	0	0	0	0	0	2013-2016	71-80	0
2016	1	0	6	9999	4	9999	No	No	NA	Yes	1	12	0	77	5	0	99	228	NA	Metropolitan	Below 65K	Ovary	Ovary	0	0	0	0	0	0	2013-2016	71-80	0
2016	1	3	6	9999	4	9999	No	No	No	No	1	13	0	78	9	0	99	111	NA	Metropolitan	Above 65K	Pancreas	Pancreato-biliary	0	0	0	0	0	0	2013-2016	71-80	0
2016	1	0	6	9999	4	9999	No	No	No	No	1	18	0	78	5	0	99	228	NA	Metropolitan	Below 65K	Ovary	Ovary	0	0	0	0	0	0	2013-2016	71-80	0
2016	1	0	6	9999	4	9999	No	No	No	Yes	1	20	0	79	6	0	99	206	NA	Metropolitan	Below 65K	Breast	Breast	0	0	0	0	0	0	2013-2016	71-80	0
2016	1	3	6	9999	4	9999	No	No	No	No	1	12	0	79	6	0	99	204	NA	Metropolitan	Below 65K	Breast	Breast	0	0	0	0	0	0	2013-2016	71-80	0
2016	1	0	6	9999	4	9999	No	No	No	No	1	18	0	80	9	0	99	209	NA	Metropolitan	Above 65K	Breast	Breast	0	0	0	0	0	0	2013-2016	71-80	0
2016	1	0	6	9999	4	9999	No	No	Yes	No	1	13	0	81	9	0	99	204	NA	Metropolitan	Above 65K	Breast	Breast	0	0	0	0	0	0	2013-2016	81-90	0
2016	0	0	6	9999	4	9999	No	No	No	No	1	13	0	100	4	3	99	137	NA	Urban	Below 65K	Lung	Lung	0	0	0	0	0	0	2013-2016	90+	0
2016	1	3	6	9999	4	9999	No	No	No	No	1	15	0	100	9	0	99	210	NA	Metropolitan	Above 65K	Breast	Breast	0	0	0	0	0	0	2013-2016	90+	0
2016	1	3	6	9999	4	9999	No	No	Yes	Yes	1	12	0	100	6	0	99	228	NA	Metropolitan	Below 65K	Ovary	Ovary	0	0	0	0	0	0	2013-2016	90+	0
2016	1	0	6	9999	4	9999	No	No	No	Yes	1	23	0	100	6	0	99	228	NA	Metropolitan	Below 65K	Ovary	Ovary	0	0	0	0	0	0	2013-2016	90+	0
2016	0	1	7	9999	4	9999	No	No	No	Yes	1	16	0	67	0	3	3	141	NA	Urban	NA	Lung	Lung	0	0	0	0	0	0	2013-2016	61-70	0
2016	1	0	7	9999	4	9999	No	No	No	No	1	14	0	76	5	0	3	141	NA	Metropolitan	Below 65K	Lung	Lung	0	0	0	0	0	0	2013-2016	71-80	0
2016	1	0	7	9999	4	9999	No	No	No	No	1	23	0	77	5	1	99	137	NA	Urban	Below 65K	Lung	Lung	0	0	0	0	0	0	2013-2016	71-80	0
2016	0	0	7	9999	4	9999	No	No	Yes	Yes	1	12	0	80	8	1	1	139	NA	Urban	Above 65K	Lung	Lung	0	0	0	0	0	0	2013-2016	71-80	0
2016	1	0	8	9999	4	9999	No	No	Yes	No	1	23	0	42	5	2	99	81	NA	Urban	Below 65K	Small bowl	Other	0	0	0	0	0	0	2013-2016	41-50	0
2016	0	0	8	9999	4	9999	No	No	No	Yes	1	16	0	43	6	0	1	136	NA	Metropolitan	Below 65K	Lung	Lung	0	0	0	0	0	0	2013-2016	41-50	0
2016	0	3	8	9999	4	9999	No	No	No	Yes	1	19	0	46	9	0	2	137	NA	Metropolitan	Above 65K	Lung	Lung	0	0	0	0	0	0	2013-2016	41-50	0
2016	0	3	8	9999	4	9999	No	No	No	No	1	19	0	60	9	0	2	138	NA	Metropolitan	Above 65K	Lung	Lung	0	0	0	0	0	0	2013-2016	51-60	0
2016	1	0	8	9999	4	9999	No	No	No	Yes	1	18	0	67	1	4	99	137	NA	Rural	Below 65K	Lung	Lung	0	0	0	0	0	0	2013-2016	61-70	0
2016	1	0	8	9999	4	9999	No	No	No	No	1	19	0	68	6	0	99	141	NA	Metropolitan	Below 65K	Lung	Lung	0	0	0	0	0	0	2013-2016	61-70	0
2016	0	3	8	9999	4	9999	No	No	Yes	No	1	13	0	71	6	0	2	117	NA	Metropolitan	Below 65K	Pancreas	Pancreato-biliary	0	0	0	0	0	0	2013-2016	71-80	0
2016	1	0	8	9999	4	9999	No	No	No	No	1	15	0	78	9	0	2	137	NA	Metropolitan	Above 65K	Lung	Lung	0	0	0	0	0	0	2013-2016	71-80	0
2016	1	0	11	9999	4	9999	No	No	Yes	Yes	1	19	0	45	7	0	3	228	NA	Metropolitan	Above 65K	Ovary	Ovary	0	0	0	0	0	0	2013-2016	41-50	0
2016	0	0	11	9999	4	9999	No	No	No	No	1	1	0	55	9	0	3	69	NA	Metropolitan	Above 65K	Gastro-esophageal	Gastro-esophageal	0	0	0	0	0	0	2013-2016	51-60	0
2016	1	1	12	9999	4	9999	No	No	Yes	No	1	14	0	67	6	0	3	228	NA	Metropolitan	Below 65K	Ovary	Ovary	0	0	0	0	0	0	2013-2016	61-70	0
2016	1	0	13	9999	4	9999	No	No	No	Yes	1	14	0	79	5	0	2	137	NA	Metropolitan	Below 65K	Lung	Lung	0	0	0	0	0	0	2013-2016	71-80	0
2016	0	1	17	9999	4	9999	No	No	No	No	1	13	0	56	1	3	2	137	NA	Urban	Below 65K	Lung	Lung	0	0	0	0	0	0	2013-2016	51-60	0
2016	0	0	17	9999	4	9999	No	No	No	No	1	15	0	77	9	3	2	138	NA	Urban	Above 65K	Lung	Lung	0	0	0	0	0	0	2013-2016	71-80	0
2016	1	0	21	9999	4	9999	No	No	No	No	1	20	0	23	4	2	99	136	NA	Urban	Below 65K	Lung	Lung	0	0	0	0	0	0	2013-2016	18-30	0
2016	1	0	21	9999	4	9999	No	No	Yes	No	1	15	0	43	3	3	99	137	NA	Urban	Below 65K	Lung	Lung	0	0	0	0	0	0	2013-2016	41-50	0
2016	1	0	21	9999	4	9999	No	No	No	No	1	23	0	43	7	1	99	141	NA	Urban	Above 65K	Lung	Lung	0	0	0	0	0	0	2013-2016	41-50	0
2016	0	0	21	9999	4	9999	No	No	Yes	No	1	22	0	46	5	0	99	139	NA	Metropolitan	Below 65K	Lung	Lung	0	0	0	0	0	0	2013-2016	41-50	0
2016	0	1	21	9999	4	9999	No	No	No	No	1	13	0	48	9	0	99	141	NA	Metropolitan	Above 65K	Lung	Lung	0	0	0	0	0	0	2013-2016	41-50	0
2016	1	1	21	9999	4	9999	No	No	No	Yes	1	16	0	48	6	0	99	139	NA	Metropolitan	Below 65K	Lung	Lung	0	0	0	0	0	0	2013-2016	41-50	0
2016	1	0	21	9999	4	9999	No	No	No	No	1	16	0	48	0	3	99	136	NA	Urban	NA	Lung	Lung	0	0	0	0	0	0	2013-2016	41-50	0
2016	1	0	21	9999	4	9999	No	No	Yes	No	1	16	0	48	3	3	99	137	NA	Urban	Below 65K	Lung	Lung	0	0	0	0	0	0	2013-2016	41-50	0
2016	1	0	21	9999	4	9999	No	No	Yes	Yes	1	18	0	49	7	2	99	137	NA	Urban	Above 65K	Lung	Lung	0	0	0	0	0	0	2013-2016	41-50	0
2016	0	0	21	9999	4	9999	No	No	No	No	1	17	0	49	6	0	99	137	NA	Metropolitan	Below 65K	Lung	Lung	0	0	0	0	0	0	2013-2016	41-50	0
2016	1	1	21	9999	4	9999	No	No	No	Yes	1	22	0	49	6	0	99	136	NA	Metropolitan	Below 65K	Lung	Lung	0	0	0	0	0	0	2013-2016	41-50	0
2016	1	0	21	9999	4	9999	No	No	No	No	1	12	0	50	7	0	99	137	NA	Metropolitan	Above 65K	Lung	Lung	0	0	0	0	0	0	2013-2016	41-50	0
2016	1	0	21	9999	4	9999	No	No	No	No	1	23	0	50	6	0	99	136	NA	Metropolitan	Below 65K	Lung	Lung	0	0	0	0	0	0	2013-2016	41-50	0
2016	1	0	21	9999	4	9999	No	No	No	No	1	21	0	50	8	1	99	137	NA	Urban	Above 65K	Lung	Lung	0	0	0	0	0	0	2013-2016	41-50	0
2016	0	0	21	9999	4	9999	No	No	No	No	1	14	0	51	9	0	99	136	NA	Metropolitan	Above 65K	Lung	Lung	0	0	0	0	0	0	2013-2016	51-60	0
2016	0	0	21	9999	4	9999	No	No	No	No	1	16	0	51	4	0	99	136	NA	Metropolitan	Below 65K	Lung	Lung	0	0	0	0	0	0	2013-2016	51-60	0
2016	1	0	21	9999	4	9999	No	No	Yes	No	1	22	0	52	4	1	99	137	NA	Urban	Below 65K	Lung	Lung	0	0	0	0	0	0	2013-2016	51-60	0
2016	0	0	21	9999	4	9999	No	No	Yes	No	1	14	0	52	2	2	3	137	NA	Urban	Below 65K	Lung	Lung	0	0	0	0	0	0	2013-2016	51-60	0
2016	0	0	21	9999	4	9999	No	No	No	No	1	22	0	52	3	3	3	139	NA	Urban	Below 65K	Lung	Lung	0	0	0	0	0	0	2013-2016	51-60	0
2016	1	0	21	9999	4	9999	No	No	Yes	No	1	22	0	53	2	3	2	137	NA	Urban	Below 65K	Lung	Lung	0	0	0	0	0	0	2013-2016	51-60	0
2016	1	0	21	9999	4	9999	No	No	No	No	1	16	0	54	6	0	99	137	NA	Metropolitan	Below 65K	Lung	Lung	0	0	0	0	0	0	2013-2016	51-60	0
2016	0	0	21	9999	4	9999	No	No	No	No	1	20	0	54	7	0	99	139	NA	Metropolitan	Above 65K	Lung	Lung	0	0	0	0	0	0	2013-2016	51-60	0
2016	1	0	21	9999	4	9999	No	No	No	Yes	1	18	0	54	7	0	99	141	NA	Metropolitan	Above 65K	Lung	Lung	0	0	0	0	0	0	2013-2016	51-60	0
2016	1	0	21	9999	4	9999	No	No	No	No	1	19	0	54	4	2	99	136	NA	Urban	Below 65K	Lung	Lung	0	0	0	0	0	0	2013-2016	51-60	0
2016	0	0	21	9999	4	9999	No	No	Yes	Yes	1	16	0	54	0	4	99	137	NA	Rural	NA	Lung	Lung	0	0	0	0	0	0	2013-2016	51-60	0
2016	1	0	21	9999	4	9999	No	No	Yes	No	1	12	0	54	2	3	3	137	NA	Urban	Below 65K	Lung	Lung	0	0	0	0	0	0	2013-2016	51-60	0
2016	1	0	21	9999	4	9999	No	No	No	Yes	1	21	0	55	7	0	3	137	NA	Metropolitan	Above 65K	Lung	Lung	0	0	0	0	0	0	2013-2016	51-60	0
2016	0	0	21	9999	4	9999	No	No	No	No	1	21	0	55	4	0	99	137	NA	Metropolitan	Below 65K	Lung	Lung	0	0	0	0	0	0	2013-2016	51-60	0
2016	1	0	21	9999	4	9999	No	No	No	No	1	21	0	56	4	2	99	139	NA	Urban	Below 65K	Lung	Lung	0	0	0	0	0	0	2013-2016	51-60	0
2016	1	0	21	9999	4	9999	No	No	No	No	1	16	0	56	5	0	99	136	NA	Metropolitan	Below 65K	Lung	Lung	0	0	0	0	0	0	2013-2016	51-60	0
2016	0	1	21	9999	4	9999	No	No	Yes	No	1	23	0	56	2	2	2	136	NA	Urban	Below 65K	Lung	Lung	0	0	0	0	0	0	2013-2016	51-60	0
2016	1	0	21	9999	4	9999	No	No	No	No	1	12	0	57	9	1	99	137	NA	Urban	Above 65K	Lung	Lung	0	0	0	0	0	0	2013-2016	51-60	0
2016	1	0	21	9999	4	9999	No	No	No	Yes	1	23	0	57	9	0	99	136	NA	Metropolitan	Above 65K	Lung	Lung	0	0	0	0	0	0	2013-2016	51-60	0
2016	1	0	21	9999	4	9999	No	No	No	Yes	1	22	0	57	6	0	99	136	NA	Metropolitan	Below 65K	Lung	Lung	0	0	0	0	0	0	2013-2016	51-60	0
2016	0	3	21	9999	4	9999	No	No	No	No	1	14	0	57	9	0	99	141	NA	Metropolitan	Above 65K	Lung	Lung	0	0	0	0	0	0	2013-2016	51-60	0
2016	0	1	21	9999	4	9999	No	No	No	Yes	1	23	0	57	3	0	99	136	NA	Metropolitan	Below 65K	Lung	Lung	0	0	0	0	0	0	2013-2016	51-60	0
2016	0	0	21	9999	4	9999	No	No	No	No	1	13	0	58	9	4	99	141	NA	Rural	Above 65K	Lung	Lung	0	0	0	0	0	0	2013-2016	51-60	0
2016	1	0	21	9999	4	9999	No	No	No	Yes	1	12	0	58	4	0	99	140	NA	Metropolitan	Below 65K	Lung	Lung	0	0	0	0	0	0	2013-2016	51-60	0
2016	0	0	21	9999	4	9999	No	No	Yes	No	1	12	0	58	1	2	2	69	NA	Urban	Below 65K	Gastro-esophageal	Gastro-esophageal	0	0	0	0	0	0	2013-2016	51-60	0
2016	1	0	21	9999	4	9999	No	No	No	No	1	12	0	58	2	3	99	141	NA	Urban	Below 65K	Lung	Lung	0	0	0	0	0	0	2013-2016	51-60	0
2016	0	1	21	9999	4	9999	No	No	Yes	No	1	20	0	58	5	0	2	137	NA	Metropolitan	Below 65K	Lung	Lung	0	0	0	0	0	0	2013-2016	51-60	0
2016	0	0	21	9999	4	9999	No	No	Yes	No	1	17	0	59	6	0	99	139	NA	Metropolitan	Below 65K	Lung	Lung	0	0	0	0	0	0	2013-2016	51-60	0
2016	0	1	21	9999	4	9999	No	No	No	Yes	1	15	0	59	2	1	99	137	NA	Urban	Below 65K	Lung	Lung	0	0	0	0	0	0	2013-2016	51-60	0
2016	1	0	21	9999	4	9999	No	No	No	No	1	22	0	59	4	2	99	137	NA	Urban	Below 65K	Lung	Lung	0	0	0	0	0	0	2013-2016	51-60	0
2016	1	0	21	9999	4	9999	No	No	No	No	1	17	0	59	3	0	99	141	NA	Metropolitan	Below 65K	Lung	Lung	0	0	0	0	0	0	2013-2016	51-60	0
2016	0	0	21	9999	4	9999	No	No	No	No	1	18	0	60	6	0	99	139	NA	Metropolitan	Below 65K	Lung	Lung	0	0	0	0	0	0	2013-2016	51-60	0
2016	1	0	21	9999	4	9999	No	No	No	No	1	17	0	60	5	3	99	141	NA	Urban	Below 65K	Lung	Lung	0	0	0	0	0	0	2013-2016	51-60	0
2016	1	0	21	9999	4	9999	No	No	No	No	1	16	0	60	1	3	99	139	NA	Urban	Below 65K	Lung	Lung	0	0	0	0	0	0	2013-2016	51-60	0
2016	1	0	21	9999	4	9999	No	No	No	No	1	14	0	61	8	1	3	137	NA	Urban	Above 65K	Lung	Lung	0	0	0	0	0	0	2013-2016	61-70	0
2016	0	0	21	9999	4	9999	No	No	No	Yes	1	10	0	61	7	0	99	137	NA	Metropolitan	Above 65K	Lung	Lung	0	0	0	0	0	0	2013-2016	61-70	0
2016	1	0	21	9999	4	9999	No	No	Yes	No	1	13	0	61	1	4	99	136	NA	Rural	Below 65K	Lung	Lung	0	0	0	0	0	0	2013-2016	61-70	0
2016	0	0	21	9999	4	9999	No	No	No	No	1	15	0	61	7	0	99	136	NA	Metropolitan	Above 65K	Lung	Lung	0	0	0	0	0	0	2013-2016	61-70	0
2016	0	0	21	9999	4	9999	No	No	No	No	1	12	0	61	8	0	99	139	NA	Metropolitan	Above 65K	Lung	Lung	0	0	0	0	0	0	2013-2016	61-70	0
2016	0	0	21	9999	4	9999	No	No	No	Yes	1	18	0	62	7	1	99	136	NA	Urban	Above 65K	Lung	Lung	0	0	0	0	0	0	2013-2016	61-70	0
2016	0	0	21	9999	4	9999	No	No	No	No	1	17	0	62	9	0	3	136	NA	Metropolitan	Above 65K	Lung	Lung	0	0	0	0	0	0	2013-2016	61-70	0
2016	1	0	21	9999	4	9999	No	No	No	Yes	1	22	0	62	6	0	99	139	NA	Metropolitan	Below 65K	Lung	Lung	0	0	0	0	0	0	2013-2016	61-70	0
2016	0	0	21	9999	4	9999	No	No	No	Yes	1	18	0	62	9	1	99	139	NA	Urban	Above 65K	Lung	Lung	0	0	0	0	0	0	2013-2016	61-70	0
2016	0	0	21	9999	4	9999	No	No	No	Yes	1	19	0	62	3	3	99	139	NA	Urban	Below 65K	Lung	Lung	0	0	0	0	0	0	2013-2016	61-70	0
2016	1	0	21	9999	4	9999	No	No	No	Yes	1	15	0	63	1	3	3	136	NA	Urban	Below 65K	Lung	Lung	0	0	0	0	0	0	2013-2016	61-70	0
2016	0	3	21	9999	4	9999	No	No	No	No	1	18	0	63	4	2	99	137	NA	Urban	Below 65K	Lung	Lung	0	0	0	0	0	0	2013-2016	61-70	0
2016	0	3	21	9999	4	9999	No	No	No	No	1	14	0	63	6	0	3	136	NA	Metropolitan	Below 65K	Lung	Lung	0	0	0	0	0	0	2013-2016	61-70	0
2016	1	1	21	9999	4	9999	No	No	Yes	Yes	1	17	0	63	9	0	99	141	NA	Metropolitan	Above 65K	Lung	Lung	0	0	0	0	0	0	2013-2016	61-70	0
2016	1	1	21	9999	4	9999	No	No	No	No	1	19	0	63	3	0	2	136	NA	Metropolitan	Below 65K	Lung	Lung	0	0	0	0	0	0	2013-2016	61-70	0
2016	0	0	21	9999	4	9999	No	No	No	Yes	1	20	0	63	3	3	99	139	NA	Urban	Below 65K	Lung	Lung	0	0	0	0	0	0	2013-2016	61-70	0
2016	0	0	21	9999	4	9999	No	No	No	Yes	1	19	0	64	7	1	99	136	NA	Urban	Above 65K	Lung	Lung	0	0	0	0	0	0	2013-2016	61-70	0
2016	0	3	21	9999	4	9999	No	No	No	No	1	12	0	64	9	2	99	137	NA	Urban	Above 65K	Lung	Lung	0	0	0	0	0	0	2013-2016	61-70	0
2016	1	0	21	9999	4	9999	No	No	No	No	1	13	0	64	9	0	99	137	NA	Metropolitan	Above 65K	Lung	Lung	0	0	0	0	0	0	2013-2016	61-70	0
2016	1	0	21	9999	4	9999	No	No	No	No	1	18	0	64	4	0	2	136	NA	Metropolitan	Below 65K	Lung	Lung	0	0	0	0	0	0	2013-2016	61-70	0
2016	0	0	21	9999	4	9999	No	No	Yes	Yes	1	16	0	64	3	2	99	139	NA	Urban	Below 65K	Lung	Lung	0	0	0	0	0	0	2013-2016	61-70	0
2016	0	0	21	9999	4	9999	No	No	No	Yes	1	22	0	64	5	1	99	139	NA	Urban	Below 65K	Lung	Lung	0	0	0	0	0	0	2013-2016	61-70	0
2016	0	0	21	9999	4	9999	No	No	No	No	1	13	0	64	2	4	99	137	NA	Rural	Below 65K	Lung	Lung	0	0	0	0	0	0	2013-2016	61-70	0
2016	1	0	21	9999	4	9999	No	No	No	Yes	1	21	0	64	7	0	99	137	NA	Metropolitan	Above 65K	Lung	Lung	0	0	0	0	0	0	2013-2016	61-70	0
2016	0	0	21	9999	4	9999	No	No	No	No	1	5	0	65	9	1	99	136	NA	Urban	Above 65K	Lung	Lung	0	0	0	0	0	0	2013-2016	61-70	0
2016	0	0	21	9999	4	9999	No	No	Yes	No	1	12	0	65	6	0	99	137	NA	Metropolitan	Below 65K	Lung	Lung	0	0	0	0	0	0	2013-2016	61-70	0
2016	1	0	21	9999	4	9999	No	No	No	No	1	14	0	65	2	0	99	139	NA	Metropolitan	Below 65K	Lung	Lung	0	0	0	0	0	0	2013-2016	61-70	0
2016	0	3	21	9999	4	9999	No	No	No	No	1	0.5	0	65	6	0	99	137	NA	Metropolitan	Below 65K	Lung	Lung	0	0	0	0	0	0	2013-2016	61-70	0
2016	1	0	21	9999	4	9999	No	No	No	Yes	1	13	0	65	9	3	99	139	NA	Urban	Above 65K	Lung	Lung	0	0	0	0	0	0	2013-2016	61-70	0
2016	1	1	21	9999	4	9999	No	No	No	No	1	17	0	66	1	3	99	141	NA	Urban	Below 65K	Lung	Lung	0	0	0	0	0	0	2013-2016	61-70	0
2016	0	1	21	9999	4	9999	No	No	No	No	1	15	0	66	7	0	99	136	NA	Metropolitan	Above 65K	Lung	Lung	0	0	0	0	0	0	2013-2016	61-70	0
2016	0	0	21	9999	4	9999	No	No	Yes	No	1	19	0	66	4	0	2	140	NA	Metropolitan	Below 65K	Lung	Lung	0	0	0	0	0	0	2013-2016	61-70	0
2016	0	0	21	9999	4	9999	No	No	Yes	No	1	22	0	67	2	3	99	136	NA	Urban	Below 65K	Lung	Lung	0	0	0	0	0	0	2013-2016	61-70	0
2016	1	0	21	9999	4	9999	No	No	No	No	1	17	0	67	4	1	99	136	NA	Urban	Below 65K	Lung	Lung	0	0	0	0	0	0	2013-2016	61-70	0
2016	0	0	21	9999	4	9999	No	No	Yes	No	1	18	0	67	8	0	99	136	NA	Metropolitan	Above 65K	Lung	Lung	0	0	0	0	0	0	2013-2016	61-70	0
2016	0	0	21	9999	4	9999	No	No	No	No	1	20	0	67	3	2	99	137	NA	Urban	Below 65K	Lung	Lung	0	0	0	0	0	0	2013-2016	61-70	0
2016	1	0	21	9999	4	9999	No	No	No	No	1	21	0	67	5	0	99	137	NA	Metropolitan	Below 65K	Lung	Lung	0	0	0	0	0	0	2013-2016	61-70	0
2016	1	0	21	9999	4	9999	No	No	No	No	1	15	0	67	1	3	2	137	NA	Urban	Below 65K	Lung	Lung	0	0	0	0	0	0	2013-2016	61-70	0
2016	1	0	21	9999	4	9999	No	No	No	Yes	1	17	0	67	7	0	99	137	NA	Metropolitan	Above 65K	Lung	Lung	0	0	0	0	0	0	2013-2016	61-70	0
2016	1	0	21	9999	4	9999	No	No	No	No	1	14	0	67	7	1	99	137	NA	Urban	Above 65K	Lung	Lung	0	0	0	0	0	0	2013-2016	61-70	0
2016	1	0	21	9999	4	9999	No	No	Yes	No	1	14	0	67	9	0	99	140	NA	Metropolitan	Above 65K	Lung	Lung	0	0	0	0	0	0	2013-2016	61-70	0
2016	1	0	21	9999	4	9999	No	No	No	No	1	18	0	68	3	3	99	136	NA	Urban	Below 65K	Lung	Lung	0	0	0	0	0	0	2013-2016	61-70	0
2016	1	0	21	9999	4	9999	No	No	Yes	No	1	13	0	68	6	0	99	137	NA	Metropolitan	Below 65K	Lung	Lung	0	0	0	0	0	0	2013-2016	61-70	0
2016	0	0	21	9999	4	9999	No	No	No	Yes	1	19	0	68	0	4	99	137	NA	Rural	NA	Lung	Lung	0	0	0	0	0	0	2013-2016	61-70	0
2016	1	0	21	9999	4	9999	No	No	No	No	1	17	0	68	9	0	3	136	NA	Metropolitan	Above 65K	Lung	Lung	0	0	0	0	0	0	2013-2016	61-70	0
2016	0	0	21	9999	4	9999	No	No	No	No	1	19	0	69	7	0	99	137	NA	Metropolitan	Above 65K	Lung	Lung	0	0	0	0	0	0	2013-2016	61-70	0
2016	0	1	21	9999	4	9999	No	No	No	No	1	16	0	69	4	1	99	137	NA	Urban	Below 65K	Lung	Lung	0	0	0	0	0	0	2013-2016	61-70	0
2016	0	0	21	9999	4	9999	No	No	No	No	1	17	0	69	1	3	99	137	NA	Urban	Below 65K	Lung	Lung	0	0	0	0	0	0	2013-2016	61-70	0
2016	1	0	21	9999	4	9999	No	No	No	Yes	1	20	0	69	0	3	99	139	NA	Urban	NA	Lung	Lung	0	0	0	0	0	0	2013-2016	61-70	0
2016	0	0	21	9999	4	9999	No	No	No	No	1	2	1	69	3	1	99	137	NA	Urban	Below 65K	Lung	Lung	1	0	0	1	0	0	2013-2016	61-70	0
2016	0	1	21	9999	4	9999	No	No	No	Yes	1	18	0	69	9	0	99	139	NA	Metropolitan	Above 65K	Lung	Lung	0	0	0	0	0	0	2013-2016	61-70	0
2016	0	0	21	9999	4	9999	No	No	No	No	1	19	0	70	1	2	2	138	NA	Urban	Below 65K	Lung	Lung	0	0	0	0	0	0	2013-2016	61-70	0
2016	1	0	21	9999	4	9999	No	No	No	No	1	12	0	70	9	0	99	136	NA	Metropolitan	Above 65K	Lung	Lung	0	0	0	0	0	0	2013-2016	61-70	0
2016	1	0	21	9999	4	9999	No	No	No	Yes	1	18	0	70	4	1	99	139	NA	Urban	Below 65K	Lung	Lung	0	0	0	0	0	0	2013-2016	61-70	0
2016	1	1	21	9999	4	9999	No	No	Yes	No	1	12	0	70	3	2	99	138	NA	Urban	Below 65K	Lung	Lung	0	0	0	0	0	0	2013-2016	61-70	0
2016	1	0	21	9999	4	9999	No	No	No	No	1	12	0	70	2	1	2	137	NA	Urban	Below 65K	Lung	Lung	0	0	0	0	0	0	2013-2016	61-70	0
2016	1	0	21	9999	4	9999	No	No	No	No	1	13	0	71	6	1	99	141	NA	Urban	Below 65K	Lung	Lung	0	0	0	0	0	0	2013-2016	71-80	0
2016	0	0	21	9999	4	9999	No	No	Yes	No	1	11	0	71	6	0	99	264	NA	Metropolitan	Below 65K	Bladder	Bladder	0	0	0	0	0	0	2013-2016	71-80	0
2016	0	3	21	9999	4	9999	No	No	Yes	Yes	1	23	0	71	9	1	99	136	NA	Urban	Above 65K	Lung	Lung	0	0	0	0	0	0	2013-2016	71-80	0
2016	0	3	21	9999	4	9999	No	No	Yes	No	1	7	0	71	9	1	99	137	NA	Urban	Above 65K	Lung	Lung	0	0	0	0	0	0	2013-2016	71-80	0
2016	0	0	21	9999	4	9999	No	No	Yes	No	1	19	0	71	9	0	99	137	NA	Metropolitan	Above 65K	Lung	Lung	0	0	0	0	0	0	2013-2016	71-80	0
2016	1	1	21	9999	4	9999	No	No	No	Yes	1	15	0	71	9	0	99	137	NA	Metropolitan	Above 65K	Lung	Lung	0	0	0	0	0	0	2013-2016	71-80	0
2016	0	0	21	9999	4	9999	No	No	No	Yes	1	17	0	72	9	0	99	138	NA	Metropolitan	Above 65K	Lung	Lung	0	0	0	0	0	0	2013-2016	71-80	0
2016	0	0	21	9999	4	9999	No	No	No	No	1	8	0	72	6	0	99	141	NA	Metropolitan	Below 65K	Lung	Lung	0	0	0	0	0	0	2013-2016	71-80	0
2016	1	0	21	9999	4	9999	No	No	No	No	1	12	0	72	7	0	2	137	NA	Metropolitan	Above 65K	Lung	Lung	0	0	0	0	0	0	2013-2016	71-80	0
2016	1	0	21	9999	4	9999	No	No	Yes	No	1	14	0	72	9	1	99	141	NA	Urban	Above 65K	Lung	Lung	0	0	0	0	0	0	2013-2016	71-80	0
2016	0	0	21	9999	4	9999	No	No	No	No	1	12	0	72	3	1	99	137	NA	Urban	Below 65K	Lung	Lung	0	0	0	0	0	0	2013-2016	71-80	0
2016	1	0	21	9999	4	9999	No	No	No	No	1	13	0	73	3	2	99	137	NA	Urban	Below 65K	Lung	Lung	0	0	0	0	0	0	2013-2016	71-80	0
2016	0	1	21	9999	4	9999	No	No	No	No	1	17	0	73	2	2	2	242	NA	Urban	Below 65K	Prostate	Prostate	0	0	0	0	0	0	2013-2016	71-80	0
2016	0	0	21	9999	4	9999	No	No	No	Yes	1	15	0	73	9	2	99	137	NA	Urban	Above 65K	Lung	Lung	0	0	0	0	0	0	2013-2016	71-80	0
2016	1	1	21	9999	4	9999	No	No	Yes	NA	1	21	0	73	7	0	99	137	NA	Metropolitan	Above 65K	Lung	Lung	0	0	0	0	0	0	2013-2016	71-80	0
2016	1	0	21	9999	4	9999	No	No	No	Yes	1	15	0	73	6	1	99	138	NA	Urban	Below 65K	Lung	Lung	0	0	0	0	0	0	2013-2016	71-80	0
2016	0	0	21	9999	4	9999	No	No	No	No	1	14	0	73	4	3	99	139	NA	Urban	Below 65K	Lung	Lung	0	0	0	0	0	0	2013-2016	71-80	0
2016	1	0	21	9999	4	9999	No	No	No	No	1	21	0	74	3	0	99	137	NA	Metropolitan	Below 65K	Lung	Lung	0	0	0	0	0	0	2013-2016	71-80	0
2016	0	0	21	9999	4	9999	No	No	No	No	1	18	0	74	7	1	3	137	NA	Urban	Above 65K	Lung	Lung	0	0	0	0	0	0	2013-2016	71-80	0
2016	1	0	21	9999	4	9999	No	No	No	No	1	14	0	74	4	3	99	136	NA	Urban	Below 65K	Lung	Lung	0	0	0	0	0	0	2013-2016	71-80	0
2016	0	1	21	9999	4	9999	No	No	Yes	No	1	17	0	75	3	0	99	137	NA	Metropolitan	Below 65K	Lung	Lung	0	0	0	0	0	0	2013-2016	71-80	0
2016	1	0	21	9999	4	9999	No	No	No	No	1	15	0	76	8	1	99	136	NA	Urban	Above 65K	Lung	Lung	0	0	0	0	0	0	2013-2016	71-80	0
2016	0	0	21	9999	4	9999	No	No	No	Yes	1	16	0	76	3	0	99	139	NA	Metropolitan	Below 65K	Lung	Lung	0	0	0	0	0	0	2013-2016	71-80	0
2016	1	0	21	9999	4	9999	No	No	No	No	1	16	0	76	9	0	2	137	NA	Metropolitan	Above 65K	Lung	Lung	0	0	0	0	0	0	2013-2016	71-80	0
2016	1	0	21	9999	4	9999	No	No	No	No	1	13	0	76	9	0	3	139	NA	Metropolitan	Above 65K	Lung	Lung	0	0	0	0	0	0	2013-2016	71-80	0
2016	1	0	21	9999	4	9999	No	No	Yes	No	1	15	0	76	3	3	3	137	NA	Urban	Below 65K	Lung	Lung	0	0	0	0	0	0	2013-2016	71-80	0
2016	0	0	21	9999	4	9999	No	No	No	No	1	13	0	76	9	0	99	137	NA	Metropolitan	Above 65K	Lung	Lung	0	0	0	0	0	0	2013-2016	71-80	0
2016	0	0	21	9999	4	9999	No	No	Yes	No	1	12	0	76	1	3	99	139	NA	Urban	Below 65K	Lung	Lung	0	0	0	0	0	0	2013-2016	71-80	0
2016	1	0	21	9999	4	9999	No	No	No	No	1	19	0	76	5	2	99	139	NA	Urban	Below 65K	Lung	Lung	0	0	0	0	0	0	2013-2016	71-80	0
2016	0	0	21	9999	4	9999	No	No	Yes	No	1	14	0	77	7	0	99	139	NA	Metropolitan	Above 65K	Lung	Lung	0	0	0	0	0	0	2013-2016	71-80	0
2016	1	0	21	9999	4	9999	No	No	No	No	1	13	0	77	6	3	2	228	NA	Urban	Below 65K	Ovary	Ovary	0	0	0	0	0	0	2013-2016	71-80	0
2016	1	0	21	9999	4	9999	No	No	Yes	No	1	12	0	78	7	1	99	137	NA	Urban	Above 65K	Lung	Lung	0	0	0	0	0	0	2013-2016	71-80	0
2016	0	0	21	9999	4	9999	No	No	No	No	1	14	0	78	2	2	99	141	NA	Urban	Below 65K	Lung	Lung	0	0	0	0	0	0	2013-2016	71-80	0
2016	0	0	21	9999	4	9999	No	No	No	Yes	1	8	0	79	4	1	99	137	NA	Urban	Below 65K	Lung	Lung	0	0	0	0	0	0	2013-2016	71-80	0
2016	1	0	21	9999	4	9999	No	No	Yes	No	1	17	1	79	4	0	99	139	NA	Metropolitan	Below 65K	Lung	Lung	0	0	0	0	0	0	2013-2016	71-80	0
2016	1	1	21	9999	4	9999	No	No	No	No	1	19	0	79	3	1	99	137	NA	Urban	Below 65K	Lung	Lung	0	0	0	0	0	0	2013-2016	71-80	0
2016	0	3	21	9999	4	9999	No	No	No	Yes	1	19	0	79	9	0	99	137	NA	Metropolitan	Above 65K	Lung	Lung	0	0	0	0	0	0	2013-2016	71-80	0
2016	1	0	21	9999	4	9999	No	No	No	Yes	1	22	0	80	8	1	3	139	NA	Urban	Above 65K	Lung	Lung	0	0	0	0	0	0	2013-2016	71-80	0
2016	0	0	21	9999	4	9999	No	No	No	No	1	14	0	81	5	2	99	137	NA	Urban	Below 65K	Lung	Lung	0	0	0	0	0	0	2013-2016	81-90	0
2016	1	0	21	9999	4	9999	No	No	No	No	1	23	0	81	7	0	99	141	NA	Metropolitan	Above 65K	Lung	Lung	0	0	0	0	0	0	2013-2016	81-90	0
2016	1	0	21	9999	4	9999	No	No	No	No	1	15	0	81	4	0	99	139	NA	Metropolitan	Below 65K	Lung	Lung	0	0	0	0	0	0	2013-2016	81-90	0
2016	1	0	21	9999	4	9999	No	No	No	Yes	1	12	0	81	6	0	3	137	NA	Metropolitan	Below 65K	Lung	Lung	0	0	0	0	0	0	2013-2016	81-90	0
2016	0	0	21	9999	4	9999	No	No	No	No	1	3	0	81	9	0	99	136	NA	Metropolitan	Above 65K	Lung	Lung	0	0	0	0	0	0	2013-2016	81-90	0
2016	0	0	21	9999	4	9999	No	No	No	No	1	13	0	82	8	0	99	137	NA	Metropolitan	Above 65K	Lung	Lung	0	0	0	0	0	0	2013-2016	81-90	0
2016	1	1	21	9999	4	9999	No	No	No	No	1	12	0	84	6	0	99	137	NA	Metropolitan	Below 65K	Lung	Lung	0	0	0	0	0	0	2013-2016	81-90	0
2016	1	0	21	9999	4	9999	No	No	No	No	1	15	0	100	6	1	99	137	NA	Urban	Below 65K	Lung	Lung	0	0	0	0	0	0	2013-2016	90+	0
2016	0	0	21	9999	4	9999	No	No	Yes	No	1	20	0	100	9	0	99	137	NA	Metropolitan	Above 65K	Lung	Lung	0	0	0	0	0	0	2013-2016	90+	0
2016	1	0	22	9999	4	9999	No	No	No	No	1	23	0	62	6	0	99	141	NA	Metropolitan	Below 65K	Lung	Lung	0	0	0	0	0	0	2013-2016	61-70	0
2016	0	0	25	9999	4	9999	No	No	Yes	No	1	16	0	58	9	0	2	65	NA	Metropolitan	Above 65K	Gastro-esophageal	Gastro-esophageal	0	0	0	0	0	0	2013-2016	51-60	0
2016	0	3	26	9999	4	9999	No	No	No	Yes	1	18	0	33	9	0	99	137	NA	Metropolitan	Above 65K	Lung	Lung	0	0	0	0	0	0	2013-2016	31-40	0
2016	0	3	26	9999	4	9999	No	No	No	No	1	16	0	49	7	0	99	137	NA	Metropolitan	Above 65K	Lung	Lung	0	0	0	0	0	0	2013-2016	41-50	0
2016	1	1	26	9999	4	9999	No	No	No	Yes	1	21	0	53	2	1	99	139	NA	Urban	Below 65K	Lung	Lung	0	0	0	0	0	0	2013-2016	51-60	0
2016	0	0	26	9999	4	9999	No	No	No	No	1	22	0	53	0	2	99	137	NA	Urban	NA	Lung	Lung	0	0	0	0	0	0	2013-2016	51-60	0
2016	1	1	26	9999	4	9999	No	No	Yes	No	1	16	0	53	9	0	99	141	NA	Metropolitan	Above 65K	Lung	Lung	0	0	0	0	0	0	2013-2016	51-60	0
2016	1	0	26	9999	4	9999	No	No	No	No	1	23	0	55	9	0	2	136	NA	Metropolitan	Above 65K	Lung	Lung	0	0	0	0	0	0	2013-2016	51-60	0
2016	0	1	26	9999	4	9999	No	No	Yes	No	1	15	0	55	9	0	2	141	NA	Metropolitan	Above 65K	Lung	Lung	0	0	0	0	0	0	2013-2016	51-60	0
2016	1	1	26	9999	4	9999	No	No	No	Yes	1	22	0	58	6	0	2	137	NA	Metropolitan	Below 65K	Lung	Lung	0	0	0	0	0	0	2013-2016	51-60	0
2016	0	0	26	9999	4	9999	No	No	No	No	1	15	0	58	7	0	99	138	NA	Metropolitan	Above 65K	Lung	Lung	0	0	0	0	0	0	2013-2016	51-60	0
2016	0	1	26	9999	4	9999	No	No	No	Yes	1	13	0	59	1	0	99	140	NA	Metropolitan	Below 65K	Lung	Lung	0	0	0	0	0	0	2013-2016	51-60	0
2016	0	1	26	9999	4	9999	No	No	No	Yes	1	15	0	59	2	3	99	137	NA	Urban	Below 65K	Lung	Lung	0	0	0	0	0	0	2013-2016	51-60	0
2016	1	0	26	9999	4	9999	No	No	No	No	1	12	0	59	3	0	99	137	NA	Metropolitan	Below 65K	Lung	Lung	0	0	0	0	0	0	2013-2016	51-60	0
2016	0	1	26	9999	4	9999	No	No	No	Yes	1	19	0	60	7	1	99	139	NA	Urban	Above 65K	Lung	Lung	0	0	0	0	0	0	2013-2016	51-60	0
2016	1	0	26	9999	4	9999	No	No	No	No	1	22	0	60	7	0	99	141	NA	Metropolitan	Above 65K	Lung	Lung	0	0	0	0	0	0	2013-2016	51-60	0
2016	0	0	26	9999	4	9999	No	No	No	No	1	15	0	61	0	4	3	139	NA	Rural	NA	Lung	Lung	0	0	0	0	0	0	2013-2016	61-70	0
2016	0	0	26	9999	4	9999	No	No	No	Yes	1	21	0	61	4	4	99	140	NA	Rural	Below 65K	Lung	Lung	0	0	0	0	0	0	2013-2016	61-70	0
2016	0	3	26	9999	4	9999	No	No	Yes	No	1	13	0	61	6	0	2	139	NA	Metropolitan	Below 65K	Lung	Lung	0	0	0	0	0	0	2013-2016	61-70	0
2016	0	1	26	9999	4	9999	No	No	No	No	1	17	0	62	8	0	99	136	NA	Metropolitan	Above 65K	Lung	Lung	0	0	0	0	0	0	2013-2016	61-70	0
2016	1	0	26	9999	4	9999	No	No	No	No	1	13	0	62	3	1	99	137	NA	Urban	Below 65K	Lung	Lung	0	0	0	0	0	0	2013-2016	61-70	0
2016	1	0	26	9999	4	9999	No	No	No	Yes	1	14	0	63	2	2	2	139	NA	Urban	Below 65K	Lung	Lung	0	0	0	0	0	0	2013-2016	61-70	0
2016	0	0	26	9999	4	9999	No	No	No	Yes	1	13	0	64	5	1	99	136	NA	Urban	Below 65K	Lung	Lung	0	0	0	0	0	0	2013-2016	61-70	0
2016	0	0	26	9999	4	9999	No	No	No	No	1	21	0	64	9	0	99	141	NA	Metropolitan	Above 65K	Lung	Lung	0	0	0	0	0	0	2013-2016	61-70	0
2016	1	0	26	9999	4	9999	No	No	No	Yes	1	9	0	65	8	0	2	141	NA	Metropolitan	Above 65K	Lung	Lung	0	0	0	0	0	0	2013-2016	61-70	0
2016	1	0	26	9999	4	9999	No	No	No	No	1	13	0	65	1	3	99	137	NA	Urban	Below 65K	Lung	Lung	0	0	0	0	0	0	2013-2016	61-70	0
2016	0	0	26	9999	4	9999	No	No	No	No	1	23	0	65	1	4	99	137	NA	Rural	Below 65K	Lung	Lung	0	0	0	0	0	0	2013-2016	61-70	0
2016	1	0	26	9999	4	9999	No	No	No	No	1	13	0	67	6	0	99	137	NA	Metropolitan	Below 65K	Lung	Lung	0	0	0	0	0	0	2013-2016	61-70	0
2016	0	0	26	9999	4	9999	No	No	No	Yes	1	12	0	68	6	0	2	137	NA	Metropolitan	Below 65K	Lung	Lung	0	0	0	0	0	0	2013-2016	61-70	0
2016	1	0	26	9999	4	9999	No	No	No	No	1	2	1	68	3	0	99	137	NA	Metropolitan	Below 65K	Lung	Lung	1	0	0	1	0	0	2013-2016	61-70	0
2016	0	3	26	9999	4	9999	No	No	No	No	1	12	0	68	3	4	2	137	NA	Rural	Below 65K	Lung	Lung	0	0	0	0	0	0	2013-2016	61-70	0
2016	0	0	26	9999	4	9999	No	No	Yes	No	1	17	0	68	9	0	2	141	NA	Metropolitan	Above 65K	Lung	Lung	0	0	0	0	0	0	2013-2016	61-70	0
2016	0	0	26	9999	4	9999	No	No	Yes	No	1	4	1	70	6	1	2	137	NA	Urban	Below 65K	Lung	Lung	0	0	0	1	0	0	2013-2016	61-70	0
2016	0	1	26	9999	4	9999	No	No	No	No	1	19	0	70	3	0	99	137	NA	Metropolitan	Below 65K	Lung	Lung	0	0	0	0	0	0	2013-2016	61-70	0
2016	1	0	26	9999	4	9999	No	No	No	Yes	1	15	0	71	8	0	99	139	NA	Metropolitan	Above 65K	Lung	Lung	0	0	0	0	0	0	2013-2016	71-80	0
2016	1	0	26	9999	4	9999	No	No	No	Yes	1	20	0	71	9	0	99	137	NA	Metropolitan	Above 65K	Lung	Lung	0	0	0	0	0	0	2013-2016	71-80	0
2016	1	0	26	9999	4	9999	No	No	Yes	Yes	1	18	0	72	6	1	2	139	NA	Urban	Below 65K	Lung	Lung	0	0	0	0	0	0	2013-2016	71-80	0
2016	0	0	26	9999	4	9999	No	No	No	No	1	20	0	74	0	3	99	138	NA	Urban	NA	Lung	Lung	0	0	0	0	0	0	2013-2016	71-80	0
2016	1	0	26	9999	4	9999	No	No	No	No	1	19	0	76	6	0	99	141	NA	Metropolitan	Below 65K	Lung	Lung	0	0	0	0	0	0	2013-2016	71-80	0
2016	0	0	26	9999	4	9999	No	No	No	No	1	15	0	76	9	0	99	141	NA	Metropolitan	Above 65K	Lung	Lung	0	0	0	0	0	0	2013-2016	71-80	0
2016	0	0	26	9999	4	9999	No	No	No	No	1	16	0	76	9	0	2	137	NA	Metropolitan	Above 65K	Lung	Lung	0	0	0	0	0	0	2013-2016	71-80	0
2016	0	3	26	9999	4	9999	No	No	No	No	1	20	0	78	8	0	2	139	NA	Metropolitan	Above 65K	Lung	Lung	0	0	0	0	0	0	2013-2016	71-80	0
2016	0	1	26	9999	4	9999	No	No	No	No	1	12	0	79	3	1	99	137	NA	Urban	Below 65K	Lung	Lung	0	0	0	0	0	0	2013-2016	71-80	0
2016	0	3	26	9999	4	9999	No	No	No	Yes	1	19	0	83	6	0	1	139	NA	Metropolitan	Below 65K	Lung	Lung	0	0	0	0	0	0	2013-2016	81-90	0
2016	0	0	26	9999	4	9999	No	No	No	No	1	18	0	83	3	0	1	137	NA	Metropolitan	Below 65K	Lung	Lung	0	0	0	0	0	0	2013-2016	81-90	0
2016	1	0	26	9999	4	9999	No	No	Yes	No	1	15	0	83	8	0	99	137	NA	Metropolitan	Above 65K	Lung	Lung	0	0	0	0	0	0	2013-2016	81-90	0
2016	0	2	26	9999	4	9999	No	No	No	No	1	12	0	84	9	0	99	137	NA	Metropolitan	Above 65K	Lung	Lung	0	0	0	0	0	0	2013-2016	81-90	0
2016	0	0	26	9999	4	9999	No	No	No	Yes	1	12	0	100	6	0	2	139	NA	Metropolitan	Below 65K	Lung	Lung	0	0	0	0	0	0	2013-2016	90+	0
2016	1	0	26	9999	4	9999	No	No	No	No	1	22	0	100	6	0	99	138	NA	Metropolitan	Below 65K	Lung	Lung	0	0	0	0	0	0	2013-2016	90+	0
2016	1	0	27	9999	4	9999	No	No	No	Yes	1	16	0	81	9	1	2	255	NA	Urban	Above 65K	Bladder	Bladder	0	0	0	0	0	0	2013-2016	81-90	0
2016	0	0	31	9999	4	9999	No	No	No	No	1	20	0	42	4	3	1	137	NA	Urban	Below 65K	Lung	Lung	0	0	0	0	0	0	2013-2016	41-50	0
2016	1	0	31	9999	4	9999	No	No	No	Yes	1	15	0	47	6	2	99	99	NA	Urban	Below 65K	Anus	Other	0	0	0	0	0	0	2013-2016	41-50	0
2016	1	1	31	9999	4	9999	No	No	No	No	1	19	0	47	4	1	99	100	NA	Urban	Below 65K	Anus	Other	0	0	0	0	0	0	2013-2016	41-50	0
2016	0	3	31	9999	4	9999	No	No	No	No	1	10	0	48	7	0	1	139	NA	Metropolitan	Above 65K	Lung	Lung	0	0	0	0	0	0	2013-2016	41-50	0
2016	1	0	31	9999	4	9999	No	No	Yes	No	1	16	0	48	9	0	2	102	NA	Metropolitan	Above 65K	Anus	Other	0	0	0	0	0	0	2013-2016	41-50	0
2016	1	0	31	9999	4	9999	No	No	Yes	No	1	13	0	48	9	0	2	99	NA	Metropolitan	Above 65K	Anus	Other	0	0	0	0	0	0	2013-2016	41-50	0
2016	0	1	31	9999	4	9999	No	No	No	No	1	21	0	51	7	0	1	102	NA	Metropolitan	Above 65K	Anus	Other	0	0	0	0	0	0	2013-2016	51-60	0
2016	0	0	31	9999	4	9999	No	No	No	Yes	1	23	0	51	0	4	1	137	NA	Rural	NA	Lung	Lung	0	0	0	0	0	0	2013-2016	51-60	0
2016	0	0	31	9999	4	9999	No	No	No	No	1	19	0	53	2	2	1	137	NA	Urban	Below 65K	Lung	Lung	0	0	0	0	0	0	2013-2016	51-60	0
2016	1	0	31	9999	4	9999	No	No	No	Yes	1	13	0	53	8	0	2	67	NA	Metropolitan	Above 65K	Gastro-esophageal	Gastro-esophageal	0	0	0	0	0	0	2013-2016	51-60	0
2016	1	1	31	9999	4	9999	No	No	No	Yes	1	15	0	53	3	0	2	139	NA	Metropolitan	Below 65K	Lung	Lung	0	0	0	0	0	0	2013-2016	51-60	0
2016	1	0	31	9999	4	9999	No	No	No	Yes	1	16	0	53	9	0	2	141	NA	Metropolitan	Above 65K	Lung	Lung	0	0	0	0	0	0	2013-2016	51-60	0
2016	0	0	31	9999	4	9999	No	No	No	Yes	1	23	0	54	6	2	1	137	NA	Urban	Below 65K	Lung	Lung	0	0	0	0	0	0	2013-2016	51-60	0
2016	0	0	31	9999	4	9999	No	No	No	No	1	13	0	54	9	0	2	139	NA	Metropolitan	Above 65K	Lung	Lung	0	0	0	0	0	0	2013-2016	51-60	0
2016	0	0	31	9999	4	9999	No	No	No	Yes	1	13	0	54	0	4	2	139	NA	Rural	NA	Lung	Lung	0	0	0	0	0	0	2013-2016	51-60	0
2016	0	0	31	9999	4	9999	No	No	No	Yes	1	17	0	55	4	1	1	137	NA	Urban	Below 65K	Lung	Lung	0	0	0	0	0	0	2013-2016	51-60	0
2016	1	0	31	9999	4	9999	No	No	No	Yes	1	16	0	55	2	3	99	139	NA	Urban	Below 65K	Lung	Lung	0	0	0	0	0	0	2013-2016	51-60	0
2016	1	0	31	9999	4	9999	No	No	No	Yes	1	13	0	55	4	2	1	136	NA	Urban	Below 65K	Lung	Lung	0	0	0	0	0	0	2013-2016	51-60	0
2016	0	1	31	9999	4	9999	No	No	No	No	1	17	0	55	5	0	1	67	NA	Metropolitan	Below 65K	Gastro-esophageal	Gastro-esophageal	0	0	0	0	0	0	2013-2016	51-60	0
2016	0	0	31	9999	4	9999	No	No	Yes	No	1	15	0	55	7	1	2	137	NA	Urban	Above 65K	Lung	Lung	0	0	0	0	0	0	2013-2016	51-60	0
2016	0	1	31	9999	4	9999	No	No	Yes	No	1	14	0	56	9	0	99	69	NA	Metropolitan	Above 65K	Gastro-esophageal	Gastro-esophageal	0	0	0	0	0	0	2013-2016	51-60	0
2016	0	0	31	9999	4	9999	No	No	No	Yes	1	23	0	56	9	0	99	139	NA	Metropolitan	Above 65K	Lung	Lung	0	0	0	0	0	0	2013-2016	51-60	0
2016	0	0	31	9999	4	9999	No	No	No	Yes	1	17	0	56	8	0	2	141	NA	Metropolitan	Above 65K	Lung	Lung	0	0	0	0	0	0	2013-2016	51-60	0
2016	1	3	31	9999	4	9999	No	No	Yes	No	1	0.5	0	56	5	2	2	72	NA	Urban	Below 65K	Gastro-esophageal	Gastro-esophageal	0	0	0	0	0	0	2013-2016	51-60	0
2016	0	0	31	9999	4	9999	No	No	No	Yes	1	2	0	56	3	2	2	137	NA	Urban	Below 65K	Lung	Lung	0	0	0	0	0	0	2013-2016	51-60	0
2016	0	0	31	9999	4	9999	No	No	No	Yes	1	15	0	56	9	0	2	137	NA	Metropolitan	Above 65K	Lung	Lung	0	0	0	0	0	0	2013-2016	51-60	0
2016	0	0	31	9999	4	9999	No	No	No	Yes	1	15	0	57	9	0	2	137	NA	Metropolitan	Above 65K	Lung	Lung	0	0	0	0	0	0	2013-2016	51-60	0
2016	0	1	31	9999	4	9999	No	No	No	No	1	15	0	57	2	3	99	137	NA	Urban	Below 65K	Lung	Lung	0	0	0	0	0	0	2013-2016	51-60	0
2016	0	0	31	9999	4	9999	No	No	No	Yes	1	14	0	57	2	4	1	137	NA	Rural	Below 65K	Lung	Lung	0	0	0	0	0	0	2013-2016	51-60	0
2016	1	0	31	9999	4	9999	No	No	No	No	1	18	0	57	9	0	2	137	NA	Metropolitan	Above 65K	Lung	Lung	0	0	0	0	0	0	2013-2016	51-60	0
2016	0	0	31	9999	4	9999	No	No	No	No	1	5	0	57	9	0	2	137	NA	Metropolitan	Above 65K	Lung	Lung	0	0	0	0	0	0	2013-2016	51-60	0
2016	0	0	31	9999	4	9999	No	No	No	No	1	12	0	57	2	1	2	137	NA	Urban	Below 65K	Lung	Lung	0	0	0	0	0	0	2013-2016	51-60	0
2016	1	0	31	9999	4	9999	No	No	No	Yes	1	14	0	57	4	1	2	137	NA	Urban	Below 65K	Lung	Lung	0	0	0	0	0	0	2013-2016	51-60	0
2016	1	0	31	9999	4	9999	No	No	No	Yes	1	14	0	57	4	2	99	137	NA	Urban	Below 65K	Lung	Lung	0	0	0	0	0	0	2013-2016	51-60	0
2016	0	0	31	9999	4	9999	No	No	No	No	1	6	0	57	3	2	99	141	NA	Urban	Below 65K	Lung	Lung	0	0	0	0	0	0	2013-2016	51-60	0
2016	0	0	31	9999	4	9999	No	No	No	No	1	17	0	57	8	0	3	242	NA	Metropolitan	Above 65K	Prostate	Prostate	0	0	0	0	0	0	2013-2016	51-60	0
2016	1	1	31	9999	4	9999	No	No	No	No	1	12	0	57	3	0	1	100	NA	Metropolitan	Below 65K	Anus	Other	0	0	0	0	0	0	2013-2016	51-60	0
2016	0	0	31	9999	4	9999	No	No	No	No	1	19	0	57	6	0	1	99	NA	Metropolitan	Below 65K	Anus	Other	0	0	0	0	0	0	2013-2016	51-60	0
2016	0	3	31	9999	4	9999	No	No	No	Yes	1	9	0	58	9	1	99	137	NA	Urban	Above 65K	Lung	Lung	0	0	0	0	0	0	2013-2016	51-60	0
2016	0	0	31	9999	4	9999	No	No	No	No	1	21	0	58	6	0	99	137	NA	Metropolitan	Below 65K	Lung	Lung	0	0	0	0	0	0	2013-2016	51-60	0
2016	0	0	31	9999	4	9999	No	No	No	Yes	1	13	0	58	6	0	99	137	NA	Metropolitan	Below 65K	Lung	Lung	0	0	0	0	0	0	2013-2016	51-60	0
2016	0	1	31	9999	4	9999	No	No	Yes	No	1	13	0	58	1	0	1	137	NA	Metropolitan	Below 65K	Lung	Lung	0	0	0	0	0	0	2013-2016	51-60	0
2016	0	0	31	9999	4	9999	No	No	No	No	1	22	0	58	4	1	99	136	NA	Urban	Below 65K	Lung	Lung	0	0	0	0	0	0	2013-2016	51-60	0
2016	0	0	31	9999	4	9999	No	No	Yes	No	1	22	0	58	4	2	99	137	NA	Urban	Below 65K	Lung	Lung	0	0	0	0	0	0	2013-2016	51-60	0
2016	0	0	31	9999	4	9999	No	No	No	No	1	15	0	59	9	0	99	141	NA	Metropolitan	Above 65K	Lung	Lung	0	0	0	0	0	0	2013-2016	51-60	0
2016	1	0	31	9999	4	9999	No	No	No	No	1	13	0	59	3	1	99	137	NA	Urban	Below 65K	Lung	Lung	0	0	0	0	0	0	2013-2016	51-60	0
2016	0	0	31	9999	4	9999	No	No	No	No	1	18	0	59	6	0	99	99	NA	Metropolitan	Below 65K	Anus	Other	0	0	0	0	0	0	2013-2016	51-60	0
2016	0	0	31	9999	4	9999	No	No	No	Yes	1	12	0	59	8	0	1	139	NA	Metropolitan	Above 65K	Lung	Lung	0	0	0	0	0	0	2013-2016	51-60	0
2016	0	0	31	9999	4	9999	No	No	No	No	1	12	0	59	3	0	99	139	NA	Metropolitan	Below 65K	Lung	Lung	0	0	0	0	0	0	2013-2016	51-60	0
2016	0	0	31	9999	4	9999	No	No	No	No	1	14	0	59	3	0	2	139	NA	Metropolitan	Below 65K	Lung	Lung	0	0	0	0	0	0	2013-2016	51-60	0
2016	1	1	31	9999	4	9999	No	No	No	Yes	1	13	0	59	3	0	99	141	NA	Metropolitan	Below 65K	Lung	Lung	0	0	0	0	0	0	2013-2016	51-60	0
2016	0	0	31	9999	4	9999	No	No	No	Yes	1	22	0	59	5	0	2	137	NA	Metropolitan	Below 65K	Lung	Lung	0	0	0	0	0	0	2013-2016	51-60	0
2016	0	0	31	9999	4	9999	No	No	No	Yes	1	18	0	59	9	0	2	137	NA	Metropolitan	Above 65K	Lung	Lung	0	0	0	0	0	0	2013-2016	51-60	0
2016	1	0	31	9999	4	9999	No	No	No	No	1	21	0	60	3	2	99	137	NA	Urban	Below 65K	Lung	Lung	0	0	0	0	0	0	2013-2016	51-60	0
2016	0	0	31	9999	4	9999	No	No	No	No	1	23	0	60	1	3	99	139	NA	Urban	Below 65K	Lung	Lung	0	0	0	0	0	0	2013-2016	51-60	0
2016	0	0	31	9999	4	9999	No	No	No	No	1	16	0	60	9	0	2	137	NA	Metropolitan	Above 65K	Lung	Lung	0	0	0	0	0	0	2013-2016	51-60	0
2016	0	0	31	9999	4	9999	No	No	No	No	1	12	0	60	2	3	2	139	NA	Urban	Below 65K	Lung	Lung	0	0	0	0	0	0	2013-2016	51-60	0
2016	0	3	31	9999	4	9999	No	No	No	Yes	1	3	0	60	8	0	2	137	NA	Metropolitan	Above 65K	Lung	Lung	0	0	0	0	0	0	2013-2016	51-60	0
2016	0	0	31	9999	4	9999	No	No	No	Yes	1	22	0	61	5	0	99	137	NA	Metropolitan	Below 65K	Lung	Lung	0	0	0	0	0	0	2013-2016	61-70	0
2016	0	0	31	9999	4	9999	No	No	No	No	1	23	0	61	4	4	99	137	NA	Rural	Below 65K	Lung	Lung	0	0	0	0	0	0	2013-2016	61-70	0
2016	0	1	31	9999	4	9999	No	No	No	Yes	1	14	0	61	7	0	99	68	NA	Metropolitan	Above 65K	Gastro-esophageal	Gastro-esophageal	0	0	0	0	0	0	2013-2016	61-70	0
2016	0	3	31	9999	4	9999	No	No	No	No	1	22	0	61	9	0	99	139	NA	Metropolitan	Above 65K	Lung	Lung	0	0	0	0	0	0	2013-2016	61-70	0
2016	0	0	31	9999	4	9999	No	No	No	Yes	1	16	0	61	9	0	2	136	NA	Metropolitan	Above 65K	Lung	Lung	0	0	0	0	0	0	2013-2016	61-70	0
2016	0	1	31	9999	4	9999	No	No	No	Yes	1	19	0	61	3	0	99	137	NA	Metropolitan	Below 65K	Lung	Lung	0	0	0	0	0	0	2013-2016	61-70	0
2016	1	0	31	9999	4	9999	No	No	No	No	1	21	0	62	7	0	1	137	NA	Metropolitan	Above 65K	Lung	Lung	0	0	0	0	0	0	2013-2016	61-70	0
2016	1	0	31	9999	4	9999	No	No	Yes	No	1	23	0	62	8	0	1	100	NA	Metropolitan	Above 65K	Anus	Other	0	0	0	0	0	0	2013-2016	61-70	0
2016	1	0	31	9999	4	9999	No	No	No	No	1	16	0	62	4	1	99	137	NA	Urban	Below 65K	Lung	Lung	0	0	0	0	0	0	2013-2016	61-70	0
2016	0	0	31	9999	4	9999	No	No	Yes	Yes	1	21	0	63	9	0	99	136	NA	Metropolitan	Above 65K	Lung	Lung	0	0	0	0	0	0	2013-2016	61-70	0
2016	0	0	31	9999	4	9999	No	No	Yes	No	1	22	0	63	2	1	1	136	NA	Urban	Below 65K	Lung	Lung	0	0	0	0	0	0	2013-2016	61-70	0
2016	1	0	31	9999	4	9999	No	No	No	No	1	13	0	63	6	1	2	139	NA	Urban	Below 65K	Lung	Lung	0	0	0	0	0	0	2013-2016	61-70	0
2016	0	0	31	9999	4	9999	No	No	No	No	1	17	0	63	3	2	2	137	NA	Urban	Below 65K	Lung	Lung	0	0	0	0	0	0	2013-2016	61-70	0
2016	0	0	31	9999	4	9999	No	No	No	No	1	17	0	63	9	0	1	137	NA	Metropolitan	Above 65K	Lung	Lung	0	0	0	0	0	0	2013-2016	61-70	0
2016	0	0	31	9999	4	9999	No	No	No	Yes	1	5	0	63	9	0	2	137	NA	Metropolitan	Above 65K	Lung	Lung	0	0	0	0	0	0	2013-2016	61-70	0
2016	1	0	31	9999	4	9999	No	No	No	Yes	1	15	0	63	4	2	2	137	NA	Urban	Below 65K	Lung	Lung	0	0	0	0	0	0	2013-2016	61-70	0
2016	1	0	31	9999	4	9999	No	No	No	No	1	17	0	63	6	1	1	99	NA	Urban	Below 65K	Anus	Other	0	0	0	0	0	0	2013-2016	61-70	0
2016	0	1	31	9999	4	9999	No	No	No	No	1	17	0	63	3	0	1	136	NA	Metropolitan	Below 65K	Lung	Lung	0	0	0	0	0	0	2013-2016	61-70	0
2016	0	0	31	9999	4	9999	No	No	No	No	1	23	0	63	6	0	2	141	NA	Metropolitan	Below 65K	Lung	Lung	0	0	0	0	0	0	2013-2016	61-70	0
2016	0	0	31	9999	4	9999	No	No	No	Yes	1	16	0	63	6	0	1	71	NA	Metropolitan	Below 65K	Gastro-esophageal	Gastro-esophageal	0	0	0	0	0	0	2013-2016	61-70	0
2016	0	1	31	9999	4	9999	No	No	No	No	1	17	0	63	7	0	99	137	NA	Metropolitan	Above 65K	Lung	Lung	0	0	0	0	0	0	2013-2016	61-70	0
2016	0	0	31	9999	4	9999	No	No	No	No	1	17	0	64	9	0	2	100	NA	Metropolitan	Above 65K	Anus	Other	0	0	0	0	0	0	2013-2016	61-70	0
2016	0	0	31	9999	4	9999	No	No	No	No	1	17	0	64	9	0	99	139	NA	Metropolitan	Above 65K	Lung	Lung	0	0	0	0	0	0	2013-2016	61-70	0
2016	1	1	31	9999	4	9999	No	No	No	No	1	23	0	64	5	1	0	69	NA	Urban	Below 65K	Gastro-esophageal	Gastro-esophageal	0	0	0	0	0	0	2013-2016	61-70	0
2016	1	0	31	9999	4	9999	No	No	No	No	1	21	0	64	6	0	1	99	NA	Metropolitan	Below 65K	Anus	Other	0	0	0	0	0	0	2013-2016	61-70	0
2016	1	0	31	9999	4	9999	No	No	No	No	1	16	0	64	6	0	2	137	NA	Metropolitan	Below 65K	Lung	Lung	0	0	0	0	0	0	2013-2016	61-70	0
2016	1	0	31	9999	4	9999	No	No	No	No	1	17	0	64	6	0	99	137	NA	Metropolitan	Below 65K	Lung	Lung	0	0	0	0	0	0	2013-2016	61-70	0
2016	0	0	31	9999	4	9999	No	No	No	Yes	1	18	0	64	5	0	2	137	NA	Metropolitan	Below 65K	Lung	Lung	0	0	0	0	0	0	2013-2016	61-70	0
2016	0	0	31	9999	4	9999	No	No	No	Yes	1	16	0	64	6	0	2	137	NA	Metropolitan	Below 65K	Lung	Lung	0	0	0	0	0	0	2013-2016	61-70	0
2016	0	0	31	9999	4	9999	No	No	No	No	1	17	0	64	3	3	99	139	NA	Urban	Below 65K	Lung	Lung	0	0	0	0	0	0	2013-2016	61-70	0
2016	0	0	31	9999	4	9999	No	No	No	No	1	14	0	64	3	1	2	137	NA	Urban	Below 65K	Lung	Lung	0	0	0	0	0	0	2013-2016	61-70	0
2016	0	0	31	9999	4	9999	No	No	No	Yes	1	19	0	64	2	2	99	137	NA	Urban	Below 65K	Lung	Lung	0	0	0	0	0	0	2013-2016	61-70	0
2016	1	0	31	9999	4	9999	No	No	No	Yes	1	15	0	64	0	4	99	136	NA	Rural	NA	Lung	Lung	0	0	0	0	0	0	2013-2016	61-70	0
2016	1	0	31	9999	4	9999	No	No	No	No	1	19	0	64	9	0	2	99	NA	Metropolitan	Above 65K	Anus	Other	0	0	0	0	0	0	2013-2016	61-70	0
2016	0	0	31	9999	4	9999	No	No	No	Yes	1	12	0	64	7	0	99	137	NA	Metropolitan	Above 65K	Lung	Lung	0	0	0	0	0	0	2013-2016	61-70	0
2016	0	0	31	9999	4	9999	No	No	No	No	1	13	0	65	9	1	99	137	NA	Urban	Above 65K	Lung	Lung	0	0	0	0	0	0	2013-2016	61-70	0
2016	0	0	31	9999	4	9999	No	No	No	Yes	1	13	0	65	4	1	1	139	NA	Urban	Below 65K	Lung	Lung	0	0	0	0	0	0	2013-2016	61-70	0
2016	0	0	31	9999	4	9999	No	No	No	Yes	1	17	0	65	2	1	99	139	NA	Urban	Below 65K	Lung	Lung	0	0	0	0	0	0	2013-2016	61-70	0
2016	0	0	31	9999	4	9999	No	No	No	No	1	14	0	65	4	1	99	139	NA	Urban	Below 65K	Lung	Lung	0	0	0	0	0	0	2013-2016	61-70	0
2016	1	1	31	9999	4	9999	No	No	Yes	Yes	1	16	0	65	3	0	1	137	NA	Metropolitan	Below 65K	Lung	Lung	0	0	0	0	0	0	2013-2016	61-70	0
2016	1	0	31	9999	4	9999	No	No	No	No	1	20	0	65	3	0	2	137	NA	Metropolitan	Below 65K	Lung	Lung	0	0	0	0	0	0	2013-2016	61-70	0
2016	1	0	31	9999	4	9999	No	No	No	Yes	1	13	0	65	5	1	99	137	NA	Urban	Below 65K	Lung	Lung	0	0	0	0	0	0	2013-2016	61-70	0
2016	0	3	31	9999	4	9999	No	No	No	No	1	15	0	65	7	0	99	139	NA	Metropolitan	Above 65K	Lung	Lung	0	0	0	0	0	0	2013-2016	61-70	0
2016	1	0	31	9999	4	9999	No	No	No	Yes	1	22	0	66	6	0	2	141	NA	Metropolitan	Below 65K	Lung	Lung	0	0	0	0	0	0	2013-2016	61-70	0
2016	1	1	31	9999	4	9999	No	No	No	No	1	15	0	66	1	2	99	137	NA	Urban	Below 65K	Lung	Lung	0	0	0	0	0	0	2013-2016	61-70	0
2016	0	0	31	9999	4	9999	No	No	Yes	No	1	20	0	66	3	2	99	138	NA	Urban	Below 65K	Lung	Lung	0	0	0	0	0	0	2013-2016	61-70	0
2016	1	0	31	9999	4	9999	No	No	No	Yes	1	14	0	67	4	4	99	138	NA	Rural	Below 65K	Lung	Lung	0	0	0	0	0	0	2013-2016	61-70	0
2016	0	0	31	9999	4	9999	No	No	No	No	1	12	0	67	2	2	2	138	NA	Urban	Below 65K	Lung	Lung	0	0	0	0	0	0	2013-2016	61-70	0
2016	0	0	31	9999	4	9999	No	No	No	Yes	1	16	0	67	6	0	2	141	NA	Metropolitan	Below 65K	Lung	Lung	0	0	0	0	0	0	2013-2016	61-70	0
2016	0	1	31	9999	4	9999	No	No	No	No	1	17	0	67	2	1	99	139	NA	Urban	Below 65K	Lung	Lung	0	0	0	0	0	0	2013-2016	61-70	0
2016	0	1	31	9999	4	9999	No	No	No	No	1	20	0	67	2	3	99	139	NA	Urban	Below 65K	Lung	Lung	0	0	0	0	0	0	2013-2016	61-70	0
2016	0	1	31	9999	4	9999	No	No	No	No	1	15	0	67	2	1	99	139	NA	Urban	Below 65K	Lung	Lung	0	0	0	0	0	0	2013-2016	61-70	0
2016	1	0	31	9999	4	9999	No	No	No	Yes	1	16	0	67	9	0	3	264	NA	Metropolitan	Above 65K	Bladder	Bladder	0	0	0	0	0	0	2013-2016	61-70	0
2016	1	0	31	9999	4	9999	No	No	No	No	1	12	0	67	4	3	99	136	NA	Urban	Below 65K	Lung	Lung	0	0	0	0	0	0	2013-2016	61-70	0
2016	0	1	31	9999	4	9999	No	No	Yes	No	1	15	0	67	9	0	99	139	NA	Metropolitan	Above 65K	Lung	Lung	0	0	0	0	0	0	2013-2016	61-70	0
2016	1	0	31	9999	4	9999	No	No	No	Yes	1	4	1	67	9	0	1	137	NA	Metropolitan	Above 65K	Lung	Lung	0	0	0	1	0	0	2013-2016	61-70	0
2016	0	1	31	9999	4	9999	No	No	No	No	1	15	0	67	8	1	2	137	NA	Urban	Above 65K	Lung	Lung	0	0	0	0	0	0	2013-2016	61-70	0
2016	0	1	31	9999	4	9999	No	No	No	No	1	13	0	67	9	0	2	137	NA	Metropolitan	Above 65K	Lung	Lung	0	0	0	0	0	0	2013-2016	61-70	0
2016	0	3	31	9999	4	9999	No	No	No	No	1	17	0	67	9	1	1	139	NA	Urban	Above 65K	Lung	Lung	0	0	0	0	0	0	2013-2016	61-70	0
2016	1	0	31	9999	4	9999	No	No	Yes	No	1	23	0	67	6	0	2	100	NA	Metropolitan	Below 65K	Anus	Other	0	0	0	0	0	0	2013-2016	61-70	0
2016	1	0	31	9999	4	9999	No	No	Yes	No	1	13	0	68	6	0	2	72	NA	Metropolitan	Below 65K	Gastro-esophageal	Gastro-esophageal	0	0	0	0	0	0	2013-2016	61-70	0
2016	0	0	31	9999	4	9999	No	No	Yes	NA	1	22	0	68	9	0	99	99	NA	Metropolitan	Above 65K	Anus	Other	0	0	0	0	0	0	2013-2016	61-70	0
2016	0	3	31	9999	4	9999	No	No	No	Yes	1	19	0	68	9	0	99	137	NA	Metropolitan	Above 65K	Lung	Lung	0	0	0	0	0	0	2013-2016	61-70	0
2016	1	0	31	9999	4	9999	No	No	No	No	1	22	0	68	8	0	0	72	NA	Metropolitan	Above 65K	Gastro-esophageal	Gastro-esophageal	0	0	0	0	0	0	2013-2016	61-70	0
2016	1	0	31	9999	4	9999	No	No	No	Yes	1	21	0	68	4	1	2	137	NA	Urban	Below 65K	Lung	Lung	0	0	0	0	0	0	2013-2016	61-70	0
2016	0	0	31	9999	4	9999	No	No	No	Yes	1	1	0	68	9	0	1	70	NA	Metropolitan	Above 65K	Gastro-esophageal	Gastro-esophageal	0	0	0	0	0	0	2013-2016	61-70	0
2016	0	0	31	9999	4	9999	No	No	No	Yes	1	22	0	68	7	0	99	139	NA	Metropolitan	Above 65K	Lung	Lung	0	0	0	0	0	0	2013-2016	61-70	0
2016	1	0	31	9999	4	9999	No	No	No	No	1	21	0	68	6	3	99	137	NA	Urban	Below 65K	Lung	Lung	0	0	0	0	0	0	2013-2016	61-70	0
2016	0	1	31	9999	4	9999	No	No	No	No	1	15	0	68	2	1	99	139	NA	Urban	Below 65K	Lung	Lung	0	0	0	0	0	0	2013-2016	61-70	0
2016	0	1	31	9999	4	9999	No	No	No	Yes	1	12	0	68	0	3	99	137	NA	Urban	NA	Lung	Lung	0	0	0	0	0	0	2013-2016	61-70	0
2016	0	1	31	9999	4	9999	No	No	Yes	No	1	16	0	69	4	1	2	69	NA	Urban	Below 65K	Gastro-esophageal	Gastro-esophageal	0	0	0	0	0	0	2013-2016	61-70	0
2016	0	0	31	9999	4	9999	No	No	No	No	1	19	0	69	2	1	99	139	NA	Urban	Below 65K	Lung	Lung	0	0	0	0	0	0	2013-2016	61-70	0
2016	1	3	31	9999	4	9999	No	No	No	No	1	17	0	69	4	1	99	137	NA	Urban	Below 65K	Lung	Lung	0	0	0	0	0	0	2013-2016	61-70	0
2016	0	0	31	9999	4	9999	No	No	No	No	1	13	0	69	1	4	2	137	NA	Rural	Below 65K	Lung	Lung	0	0	0	0	0	0	2013-2016	61-70	0
2016	1	0	31	9999	4	9999	No	No	No	No	1	21	0	69	7	1	99	137	NA	Urban	Above 65K	Lung	Lung	0	0	0	0	0	0	2013-2016	61-70	0
2016	0	0	31	9999	4	9999	No	No	Yes	No	1	14	0	69	7	1	99	137	NA	Urban	Above 65K	Lung	Lung	0	0	0	0	0	0	2013-2016	61-70	0
2016	1	2	31	9999	4	9999	No	No	No	No	1	12	0	69	5	3	2	137	NA	Urban	Below 65K	Lung	Lung	0	0	0	0	0	0	2013-2016	61-70	0
2016	0	1	31	9999	4	9999	No	No	No	Yes	1	13	0	69	5	0	0	137	NA	Metropolitan	Below 65K	Lung	Lung	0	0	0	0	0	0	2013-2016	61-70	0
2016	1	0	31	9999	4	9999	No	No	No	Yes	1	14	0	70	9	0	2	137	NA	Metropolitan	Above 65K	Lung	Lung	0	0	0	0	0	0	2013-2016	61-70	0
2016	1	0	31	9999	4	9999	No	No	No	No	1	23	0	70	4	2	99	141	NA	Urban	Below 65K	Lung	Lung	0	0	0	0	0	0	2013-2016	61-70	0
2016	0	0	31	9999	4	9999	No	No	No	Yes	1	17	0	70	1	4	99	137	NA	Rural	Below 65K	Lung	Lung	0	0	0	0	0	0	2013-2016	61-70	0
2016	1	0	31	9999	4	9999	No	No	No	No	1	18	0	70	2	1	2	139	NA	Urban	Below 65K	Lung	Lung	0	0	0	0	0	0	2013-2016	61-70	0
2016	1	0	31	9999	4	9999	No	No	No	No	1	13	0	70	5	0	99	141	NA	Metropolitan	Below 65K	Lung	Lung	0	0	0	0	0	0	2013-2016	61-70	0
2016	0	0	31	9999	4	9999	No	No	No	Yes	1	23	0	70	5	0	99	137	NA	Metropolitan	Below 65K	Lung	Lung	0	0	0	0	0	0	2013-2016	61-70	0
2016	0	0	31	9999	4	9999	No	No	No	Yes	1	13	0	71	9	0	2	137	NA	Metropolitan	Above 65K	Lung	Lung	0	0	0	0	0	0	2013-2016	71-80	0
2016	1	0	31	9999	4	9999	No	No	No	No	1	16	0	71	6	0	99	141	NA	Metropolitan	Below 65K	Lung	Lung	0	0	0	0	0	0	2013-2016	71-80	0
2016	1	0	31	9999	4	9999	No	No	No	No	1	16	0	71	5	0	2	137	NA	Metropolitan	Below 65K	Lung	Lung	0	0	0	0	0	0	2013-2016	71-80	0
2016	0	0	31	9999	4	9999	No	No	No	Yes	1	17	0	71	2	3	2	137	NA	Urban	Below 65K	Lung	Lung	0	0	0	0	0	0	2013-2016	71-80	0
2016	1	3	31	9999	4	9999	No	No	No	No	1	15	0	71	5	4	2	137	NA	Rural	Below 65K	Lung	Lung	0	0	0	0	0	0	2013-2016	71-80	0
2016	0	0	31	9999	4	9999	No	No	Yes	No	1	17	0	71	9	0	2	100	NA	Metropolitan	Above 65K	Anus	Other	0	0	0	0	0	0	2013-2016	71-80	0
2016	1	0	31	9999	4	9999	No	No	No	Yes	1	13	0	71	3	0	2	137	NA	Metropolitan	Below 65K	Lung	Lung	0	0	0	0	0	0	2013-2016	71-80	0
2016	0	0	31	9999	4	9999	No	No	No	No	1	14	0	71	9	0	2	102	NA	Metropolitan	Above 65K	Anus	Other	0	0	0	0	0	0	2013-2016	71-80	0
2016	0	0	31	9999	4	9999	No	No	No	Yes	1	12	0	71	9	1	99	137	NA	Urban	Above 65K	Lung	Lung	0	0	0	0	0	0	2013-2016	71-80	0
2016	1	0	31	9999	4	9999	No	No	No	No	1	17	0	72	3	0	2	99	NA	Metropolitan	Below 65K	Anus	Other	0	0	0	0	0	0	2013-2016	71-80	0
2016	1	0	31	9999	4	9999	No	No	No	Yes	1	23	0	72	6	0	1	137	NA	Metropolitan	Below 65K	Lung	Lung	0	0	0	0	0	0	2013-2016	71-80	0
2016	0	0	31	9999	4	9999	No	No	No	Yes	1	23	0	72	6	0	2	137	NA	Metropolitan	Below 65K	Lung	Lung	0	0	0	0	0	0	2013-2016	71-80	0
2016	0	0	31	9999	4	9999	No	No	No	No	1	12	0	72	7	1	2	137	NA	Urban	Above 65K	Lung	Lung	0	0	0	0	0	0	2013-2016	71-80	0
2016	0	1	31	9999	4	9999	No	No	No	No	1	13	0	72	1	3	2	137	NA	Urban	Below 65K	Lung	Lung	0	0	0	0	0	0	2013-2016	71-80	0
2016	1	0	31	9999	4	9999	No	No	No	No	1	13	0	72	5	0	2	137	NA	Metropolitan	Below 65K	Lung	Lung	0	0	0	0	0	0	2013-2016	71-80	0
2016	0	0	31	9999	4	9999	No	No	Yes	Yes	1	13	0	72	8	0	1	139	NA	Metropolitan	Above 65K	Lung	Lung	0	0	0	0	0	0	2013-2016	71-80	0
2016	1	0	31	9999	4	9999	No	No	No	Yes	1	22	0	73	1	4	2	136	NA	Rural	Below 65K	Lung	Lung	0	0	0	0	0	0	2013-2016	71-80	0
2016	1	0	31	9999	4	9999	No	No	No	Yes	1	17	0	73	4	1	99	137	NA	Urban	Below 65K	Lung	Lung	0	0	0	0	0	0	2013-2016	71-80	0
2016	1	1	31	9999	4	9999	No	No	No	Yes	1	13	0	73	4	1	99	136	NA	Urban	Below 65K	Lung	Lung	0	0	0	0	0	0	2013-2016	71-80	0
2016	0	0	31	9999	4	9999	No	No	No	No	1	20	0	73	4	4	1	137	NA	Rural	Below 65K	Lung	Lung	0	0	0	0	0	0	2013-2016	71-80	0
2016	0	0	31	9999	4	9999	No	No	No	No	1	12	0	73	9	0	99	139	NA	Metropolitan	Above 65K	Lung	Lung	0	0	0	0	0	0	2013-2016	71-80	0
2016	0	3	31	9999	4	9999	No	No	Yes	No	1	16	0	73	9	1	2	137	NA	Urban	Above 65K	Lung	Lung	0	0	0	0	0	0	2013-2016	71-80	0
2016	0	0	31	9999	4	9999	No	No	No	No	1	21	0	73	5	3	2	137	NA	Urban	Below 65K	Lung	Lung	0	0	0	0	0	0	2013-2016	71-80	0
2016	1	0	31	9999	4	9999	No	No	No	Yes	1	21	0	73	8	0	99	137	NA	Metropolitan	Above 65K	Lung	Lung	0	0	0	0	0	0	2013-2016	71-80	0
2016	0	0	31	9999	4	9999	No	No	No	Yes	1	11	0	73	6	0	1	137	NA	Metropolitan	Below 65K	Lung	Lung	0	0	0	0	0	0	2013-2016	71-80	0
2016	1	1	31	9999	4	9999	No	No	No	Yes	1	18	0	74	6	0	1	139	NA	Metropolitan	Below 65K	Lung	Lung	0	0	0	0	0	0	2013-2016	71-80	0
2016	0	0	31	9999	4	9999	No	No	No	Yes	1	12	0	74	6	0	2	137	NA	Metropolitan	Below 65K	Lung	Lung	0	0	0	0	0	0	2013-2016	71-80	0
2016	0	0	31	9999	4	9999	No	No	No	No	1	9	0	74	3	0	99	137	NA	Metropolitan	Below 65K	Lung	Lung	0	0	0	0	0	0	2013-2016	71-80	0
2016	0	0	31	9999	4	9999	No	No	No	No	1	16	0	74	6	0	99	139	NA	Metropolitan	Below 65K	Lung	Lung	0	0	0	0	0	0	2013-2016	71-80	0
2016	0	3	31	9999	4	9999	No	No	No	No	1	14	0	74	9	0	1	139	NA	Metropolitan	Above 65K	Lung	Lung	0	0	0	0	0	0	2013-2016	71-80	0
2016	0	0	31	9999	4	9999	No	No	No	No	1	22	0	74	6	3	99	139	NA	Urban	Below 65K	Lung	Lung	0	0	0	0	0	0	2013-2016	71-80	0
2016	1	0	31	9999	4	9999	No	No	No	No	1	15	0	74	9	0	99	139	NA	Metropolitan	Above 65K	Lung	Lung	0	0	0	0	0	0	2013-2016	71-80	0
2016	1	0	31	9999	4	9999	No	No	No	Yes	1	14	0	74	3	2	0	137	NA	Urban	Below 65K	Lung	Lung	0	0	0	0	0	0	2013-2016	71-80	0
2016	0	3	31	9999	4	9999	No	No	No	Yes	1	13	0	74	3	1	99	137	NA	Urban	Below 65K	Lung	Lung	0	0	0	0	0	0	2013-2016	71-80	0
2016	0	0	31	9999	4	9999	No	No	No	No	1	16	0	75	1	4	99	137	NA	Rural	Below 65K	Lung	Lung	0	0	0	0	0	0	2013-2016	71-80	0
2016	0	1	31	9999	4	9999	No	No	No	Yes	1	13	0	75	3	2	2	137	NA	Urban	Below 65K	Lung	Lung	0	0	0	0	0	0	2013-2016	71-80	0
2016	1	1	31	9999	4	9999	No	No	No	Yes	1	13	0	75	6	0	99	137	NA	Metropolitan	Below 65K	Lung	Lung	0	0	0	0	0	0	2013-2016	71-80	0
2016	0	0	31	9999	4	9999	No	No	No	No	1	14	0	75	6	0	99	139	NA	Metropolitan	Below 65K	Lung	Lung	0	0	0	0	0	0	2013-2016	71-80	0
2016	0	0	31	9999	4	9999	No	No	No	No	1	15	0	75	6	0	99	137	NA	Metropolitan	Below 65K	Lung	Lung	0	0	0	0	0	0	2013-2016	71-80	0
2016	1	0	31	9999	4	9999	No	No	No	Yes	1	13	0	75	9	0	2	139	NA	Metropolitan	Above 65K	Lung	Lung	0	0	0	0	0	0	2013-2016	71-80	0
2016	0	0	31	9999	4	9999	No	No	No	No	1	20	0	75	0	3	2	139	NA	Urban	NA	Lung	Lung	0	0	0	0	0	0	2013-2016	71-80	0
2016	0	0	31	9999	4	9999	No	No	No	Yes	1	21	0	76	9	1	2	137	NA	Urban	Above 65K	Lung	Lung	0	0	0	0	0	0	2013-2016	71-80	0
2016	0	0	31	9999	4	9999	No	No	No	No	1	17	0	76	0	4	99	137	NA	Rural	NA	Lung	Lung	0	0	0	0	0	0	2013-2016	71-80	0
2016	0	0	31	9999	4	9999	No	No	No	Yes	1	13	0	76	6	0	2	141	NA	Metropolitan	Below 65K	Lung	Lung	0	0	0	0	0	0	2013-2016	71-80	0
2016	0	0	31	9999	4	9999	No	No	No	No	1	18	0	76	6	0	2	138	NA	Metropolitan	Below 65K	Lung	Lung	0	0	0	0	0	0	2013-2016	71-80	0
2016	0	0	31	9999	4	9999	No	No	Yes	Yes	1	12	0	76	6	0	2	137	NA	Metropolitan	Below 65K	Lung	Lung	0	0	0	0	0	0	2013-2016	71-80	0
2016	0	0	31	9999	4	9999	No	No	Yes	No	1	22	0	76	9	1	99	137	NA	Urban	Above 65K	Lung	Lung	0	0	0	0	0	0	2013-2016	71-80	0
2016	1	0	31	9999	4	9999	No	No	No	Yes	1	15	0	76	9	0	1	137	NA	Metropolitan	Above 65K	Lung	Lung	0	0	0	0	0	0	2013-2016	71-80	0
2016	1	0	31	9999	4	9999	No	No	No	Yes	1	22	0	77	4	1	1	137	NA	Urban	Below 65K	Lung	Lung	0	0	0	0	0	0	2013-2016	71-80	0
2016	0	0	31	9999	4	9999	No	No	No	Yes	1	15	0	77	6	0	99	139	NA	Metropolitan	Below 65K	Lung	Lung	0	0	0	0	0	0	2013-2016	71-80	0
2016	0	0	31	9999	4	9999	No	No	No	No	1	13	0	77	6	0	2	137	NA	Metropolitan	Below 65K	Lung	Lung	0	0	0	0	0	0	2013-2016	71-80	0
2016	0	0	31	9999	4	9999	No	No	No	No	1	17	0	77	6	0	99	139	NA	Metropolitan	Below 65K	Lung	Lung	0	0	0	0	0	0	2013-2016	71-80	0
2016	0	0	31	9999	4	9999	No	No	No	No	1	14	0	78	5	4	1	137	NA	Rural	Below 65K	Lung	Lung	0	0	0	0	0	0	2013-2016	71-80	0
2016	0	0	31	9999	4	9999	No	No	No	No	1	21	0	78	9	0	2	139	NA	Metropolitan	Above 65K	Lung	Lung	0	0	0	0	0	0	2013-2016	71-80	0
2016	0	1	31	9999	4	9999	No	No	No	Yes	1	12	0	78	4	2	1	139	NA	Urban	Below 65K	Lung	Lung	0	0	0	0	0	0	2013-2016	71-80	0
2016	0	0	31	9999	4	9999	No	No	Yes	No	1	5	0	78	6	0	2	137	NA	Metropolitan	Below 65K	Lung	Lung	0	0	0	0	0	0	2013-2016	71-80	0
2016	1	0	31	9999	4	9999	No	No	No	Yes	1	22	0	78	3	1	99	137	NA	Urban	Below 65K	Lung	Lung	0	0	0	0	0	0	2013-2016	71-80	0
2016	0	0	31	9999	4	9999	No	No	No	No	1	18	0	79	1	4	99	137	NA	Rural	Below 65K	Lung	Lung	0	0	0	0	0	0	2013-2016	71-80	0
2016	1	0	31	9999	4	9999	No	No	Yes	No	1	6	0	79	4	1	2	110	NA	Urban	Below 65K	Pancreas	Pancreato-biliary	0	0	0	0	0	0	2013-2016	71-80	0
2016	0	0	31	9999	4	9999	No	No	No	No	1	12	0	79	6	0	99	136	NA	Metropolitan	Below 65K	Lung	Lung	0	0	0	0	0	0	2013-2016	71-80	0
2016	0	0	31	9999	4	9999	No	No	No	No	1	12	0	79	6	2	99	139	NA	Urban	Below 65K	Lung	Lung	0	0	0	0	0	0	2013-2016	71-80	0
2016	0	0	31	9999	4	9999	No	No	Yes	No	1	15	0	79	9	0	2	69	NA	Metropolitan	Above 65K	Gastro-esophageal	Gastro-esophageal	0	0	0	0	0	0	2013-2016	71-80	0
2016	1	0	31	9999	4	9999	No	No	No	Yes	1	22	0	80	6	0	2	141	NA	Metropolitan	Below 65K	Lung	Lung	0	0	0	0	0	0	2013-2016	71-80	0
2016	1	0	31	9999	4	9999	No	No	No	Yes	1	18	0	80	3	2	99	137	NA	Urban	Below 65K	Lung	Lung	0	0	0	0	0	0	2013-2016	71-80	0
2016	1	0	31	9999	4	9999	No	No	No	No	1	23	0	80	2	3	99	137	NA	Urban	Below 65K	Lung	Lung	0	0	0	0	0	0	2013-2016	71-80	0
2016	1	0	31	9999	4	9999	No	No	No	Yes	1	20	0	81	4	2	2	137	NA	Urban	Below 65K	Lung	Lung	0	0	0	0	0	0	2013-2016	81-90	0
2016	0	0	31	9999	4	9999	No	No	No	Yes	1	14	0	81	6	0	1	137	NA	Metropolitan	Below 65K	Lung	Lung	0	0	0	0	0	0	2013-2016	81-90	0
2016	1	0	31	9999	4	9999	No	No	No	Yes	1	20	0	81	6	0	2	137	NA	Metropolitan	Below 65K	Lung	Lung	0	0	0	0	0	0	2013-2016	81-90	0
2016	1	3	31	9999	4	9999	No	No	No	Yes	1	14	0	82	9	0	99	138	NA	Metropolitan	Above 65K	Lung	Lung	0	0	0	0	0	0	2013-2016	81-90	0
2016	1	0	31	9999	4	9999	No	No	No	Yes	1	20	0	82	3	0	2	102	NA	Metropolitan	Below 65K	Anus	Other	0	0	0	0	0	0	2013-2016	81-90	0
2016	1	0	31	9999	4	9999	No	No	No	Yes	1	19	0	82	3	2	1	137	NA	Urban	Below 65K	Lung	Lung	0	0	0	0	0	0	2013-2016	81-90	0
2016	1	0	31	9999	4	9999	No	No	No	No	1	16	0	82	2	3	1	139	NA	Urban	Below 65K	Lung	Lung	0	0	0	0	0	0	2013-2016	81-90	0
2016	0	0	31	9999	4	9999	No	No	No	No	1	0.5	0	83	6	0	2	68	NA	Metropolitan	Below 65K	Gastro-esophageal	Gastro-esophageal	0	0	0	0	0	0	2013-2016	81-90	0
2016	1	0	31	9999	4	9999	No	No	Yes	No	1	19	0	84	9	0	99	137	NA	Metropolitan	Above 65K	Lung	Lung	0	0	0	0	0	0	2013-2016	81-90	0
2016	0	0	31	9999	4	9999	No	No	No	Yes	1	13	0	84	6	1	99	137	NA	Urban	Below 65K	Lung	Lung	0	0	0	0	0	0	2013-2016	81-90	0
2016	0	0	31	9999	4	9999	No	No	No	Yes	1	14	0	100	2	3	0	139	NA	Urban	Below 65K	Lung	Lung	0	0	0	0	0	0	2013-2016	90+	0
2016	0	0	31	9999	4	9999	No	No	No	No	1	14	0	100	8	0	1	139	NA	Metropolitan	Above 65K	Lung	Lung	0	0	0	0	0	0	2013-2016	90+	0
2016	1	0	31	9999	4	9999	No	No	Yes	No	1	23	0	100	5	2	2	137	NA	Urban	Below 65K	Lung	Lung	0	0	0	0	0	0	2013-2016	90+	0
2016	0	0	31	9999	4	9999	No	No	No	No	1	12	0	100	9	0	2	140	NA	Metropolitan	Above 65K	Lung	Lung	0	0	0	0	0	0	2013-2016	90+	0
2016	0	0	31	9999	4	9999	No	No	No	No	1	21	0	100	8	1	99	137	NA	Urban	Above 65K	Lung	Lung	0	0	0	0	0	0	2013-2016	90+	0
2016	1	0	31	9999	4	9999	No	No	No	No	1	14	0	100	6	0	2	137	NA	Metropolitan	Below 65K	Lung	Lung	0	0	0	0	0	0	2013-2016	90+	0
2016	0	0	31	9999	4	9999	No	No	No	No	1	23	0	100	9	0	99	141	NA	Metropolitan	Above 65K	Lung	Lung	0	0	0	0	0	0	2013-2016	90+	0
2016	0	0	32	9999	4	9999	No	No	Yes	Yes	1	12	0	34	6	0	1	100	NA	Metropolitan	Below 65K	Anus	Other	0	0	0	0	0	0	2013-2016	31-40	0
2016	0	0	32	9999	4	9999	No	No	No	No	1	23	0	48	4	0	99	137	NA	Metropolitan	Below 65K	Lung	Lung	0	0	0	0	0	0	2013-2016	41-50	0
2016	1	0	32	9999	4	9999	No	No	No	Yes	1	18	0	53	2	1	1	64	NA	Urban	Below 65K	Gastro-esophageal	Gastro-esophageal	0	0	0	0	0	0	2013-2016	51-60	0
2016	0	3	32	9999	4	9999	No	No	No	No	1	18	0	58	9	0	1	64	NA	Metropolitan	Above 65K	Gastro-esophageal	Gastro-esophageal	0	0	0	0	0	0	2013-2016	51-60	0
2016	1	0	32	9999	4	9999	No	No	No	No	1	17	0	59	5	2	1	137	NA	Urban	Below 65K	Lung	Lung	0	0	0	0	0	0	2013-2016	51-60	0
2016	0	0	32	9999	4	9999	No	No	Yes	No	1	14	0	60	3	0	2	139	NA	Metropolitan	Below 65K	Lung	Lung	0	0	0	0	0	0	2013-2016	51-60	0
2016	0	0	32	9999	4	9999	No	No	No	No	1	15	0	60	7	0	2	69	NA	Metropolitan	Above 65K	Gastro-esophageal	Gastro-esophageal	0	0	0	0	0	0	2013-2016	51-60	0
2016	0	0	32	9999	4	9999	No	No	No	Yes	1	13	0	65	5	1	2	139	NA	Urban	Below 65K	Lung	Lung	0	0	0	0	0	0	2013-2016	61-70	0
2016	0	0	32	9999	4	9999	No	No	No	No	1	12	0	66	3	0	0	137	NA	Metropolitan	Below 65K	Lung	Lung	0	0	0	0	0	0	2013-2016	61-70	0
2016	1	0	32	9999	4	9999	No	No	No	Yes	1	20	0	66	6	0	1	100	NA	Metropolitan	Below 65K	Anus	Other	0	0	0	0	0	0	2013-2016	61-70	0
2016	0	1	32	9999	4	9999	No	No	No	No	1	19	0	68	3	0	1	137	NA	Metropolitan	Below 65K	Lung	Lung	0	0	0	0	0	0	2013-2016	61-70	0
2016	1	1	32	9999	4	9999	No	No	No	No	1	21	0	68	7	0	1	139	NA	Metropolitan	Above 65K	Lung	Lung	0	0	0	0	0	0	2013-2016	61-70	0
2016	1	1	32	9999	4	9999	No	No	No	No	1	21	0	68	2	3	1	137	NA	Urban	Below 65K	Lung	Lung	0	0	0	0	0	0	2013-2016	61-70	0
2016	0	0	32	9999	4	9999	No	No	No	Yes	1	19	0	72	4	3	1	139	NA	Urban	Below 65K	Lung	Lung	0	0	0	0	0	0	2013-2016	71-80	0
2016	0	2	32	9999	4	9999	No	No	Yes	No	1	2	1	77	9	5	1	137	NA	NA	Above 65K	Lung	Lung	1	0	0	1	0	0	2013-2016	71-80	0
2016	0	0	32	9999	4	9999	No	No	No	Yes	1	22	0	79	3	0	2	141	NA	Metropolitan	Below 65K	Lung	Lung	0	0	0	0	0	0	2013-2016	71-80	0
2016	1	0	33	9999	4	9999	No	No	No	No	1	13	0	54	7	1	2	102	NA	Urban	Above 65K	Anus	Other	0	0	0	0	0	0	2013-2016	51-60	0
2016	0	0	33	9999	4	9999	No	No	No	Yes	1	17	0	59	4	2	1	140	NA	Urban	Below 65K	Lung	Lung	0	0	0	0	0	0	2013-2016	51-60	0
2016	1	3	33	9999	4	9999	No	No	No	No	1	15	0	62	9	0	99	100	NA	Metropolitan	Above 65K	Anus	Other	0	0	0	0	0	0	2013-2016	61-70	0
2016	0	1	33	9999	4	9999	No	No	No	No	1	18	0	64	1	2	1	136	NA	Urban	Below 65K	Lung	Lung	0	0	0	0	0	0	2013-2016	61-70	0
2016	1	0	33	9999	4	9999	No	No	No	Yes	1	22	0	66	2	3	2	137	NA	Urban	Below 65K	Lung	Lung	0	0	0	0	0	0	2013-2016	61-70	0
2016	0	0	33	9999	4	9999	No	No	No	Yes	1	13	0	70	3	0	99	139	NA	Metropolitan	Below 65K	Lung	Lung	0	0	0	0	0	0	2013-2016	61-70	0
2016	1	0	33	9999	4	9999	No	No	No	Yes	1	18	0	73	9	0	99	141	NA	Metropolitan	Above 65K	Lung	Lung	0	0	0	0	0	0	2013-2016	71-80	0
2016	1	0	33	9999	4	9999	No	No	No	No	1	21	0	74	6	0	99	139	NA	Metropolitan	Below 65K	Lung	Lung	0	0	0	0	0	0	2013-2016	71-80	0
2016	1	0	33	9999	4	9999	No	No	No	No	1	22	0	100	3	0	2	137	NA	Metropolitan	Below 65K	Lung	Lung	0	0	0	0	0	0	2013-2016	90+	0
2016	0	0	34	9999	4	9999	No	No	No	No	1	21	0	65	9	1	99	137	NA	Urban	Above 65K	Lung	Lung	0	0	0	0	0	0	2013-2016	61-70	0
2016	0	3	35	9999	4	9999	No	No	No	Yes	1	16	0	51	5	4	99	70	NA	Rural	Below 65K	Gastro-esophageal	Gastro-esophageal	0	0	0	0	0	0	2013-2016	51-60	0
2016	0	0	39	9999	4	9999	No	No	No	Yes	1	7	0	49	9	0	99	102	NA	Metropolitan	Above 65K	Anus	Other	0	0	0	0	0	0	2013-2016	41-50	0
2016	1	0	39	9999	4	9999	No	No	No	No	1	8	0	58	7	1	2	100	NA	Urban	Above 65K	Anus	Other	0	0	0	0	0	0	2013-2016	51-60	0
2016	1	0	39	9999	4	9999	No	No	Yes	No	1	16	0	71	3	0	2	137	NA	Metropolitan	Below 65K	Lung	Lung	0	0	0	0	0	0	2013-2016	71-80	0
2016	0	0	39	9999	4	9999	No	No	No	No	1	23	0	72	4	1	99	141	NA	Urban	Below 65K	Lung	Lung	0	0	0	0	0	0	2013-2016	71-80	0
2016	1	0	39	9999	4	9999	No	No	No	Yes	1	19	0	100	2	1	99	100	NA	Urban	Below 65K	Anus	Other	0	0	0	0	0	0	2013-2016	90+	0
2016	0	3	44	9999	4	9999	No	No	No	No	1	18	0	49	9	0	3	257	NA	Metropolitan	Above 65K	Bladder	Bladder	0	0	0	0	0	0	2013-2016	41-50	0
2016	1	0	44	9999	4	9999	No	No	No	No	1	17	0	58	6	0	3	260	NA	Metropolitan	Below 65K	Bladder	Bladder	0	0	0	0	0	0	2013-2016	51-60	0
2016	0	0	44	9999	4	9999	No	No	No	Yes	1	21	0	61	8	0	99	264	NA	Metropolitan	Above 65K	Bladder	Bladder	0	0	0	0	0	0	2013-2016	61-70	0
2016	0	0	44	9999	4	9999	No	No	No	No	1	15	0	62	3	1	99	253	NA	Urban	Below 65K	Upper GU tract	Other	0	0	0	0	0	0	2013-2016	61-70	0
2016	0	0	44	9999	4	9999	No	No	No	No	1	23	0	63	4	3	3	256	NA	Urban	Below 65K	Bladder	Bladder	0	0	0	0	0	0	2013-2016	61-70	0
2016	1	0	44	9999	4	9999	No	No	No	Yes	1	15	0	63	6	2	3	257	NA	Urban	Below 65K	Bladder	Bladder	0	0	0	0	0	0	2013-2016	61-70	0
2016	0	0	44	9999	4	9999	No	No	Yes	No	1	17	0	64	6	0	0	264	NA	Metropolitan	Below 65K	Bladder	Bladder	0	0	0	0	0	0	2013-2016	61-70	0
2016	0	0	44	9999	4	9999	No	No	No	No	1	23	0	65	9	0	3	259	NA	Metropolitan	Above 65K	Bladder	Bladder	0	0	0	0	0	0	2013-2016	61-70	0
2016	0	0	44	9999	4	9999	No	No	No	No	1	15	0	68	9	0	3	258	NA	Metropolitan	Above 65K	Bladder	Bladder	0	0	0	0	0	0	2013-2016	61-70	0
2016	0	0	44	9999	4	9999	No	No	No	No	1	16	0	69	3	0	3	257	NA	Metropolitan	Below 65K	Bladder	Bladder	0	0	0	0	0	0	2013-2016	61-70	0
2016	0	3	44	9999	4	9999	No	No	No	No	1	17	0	70	6	0	3	264	NA	Metropolitan	Below 65K	Bladder	Bladder	0	0	0	0	0	0	2013-2016	61-70	0
2016	0	0	44	9999	4	9999	No	No	No	Yes	1	19	0	71	9	0	3	264	NA	Metropolitan	Above 65K	Bladder	Bladder	0	0	0	0	0	0	2013-2016	71-80	0
2016	1	0	44	9999	4	9999	No	No	No	No	1	19	0	71	4	1	3	264	NA	Urban	Below 65K	Bladder	Bladder	0	0	0	0	0	0	2013-2016	71-80	0
2016	0	0	44	9999	4	9999	No	No	Yes	No	1	17	0	72	9	0	3	264	NA	Metropolitan	Above 65K	Bladder	Bladder	0	0	0	0	0	0	2013-2016	71-80	0
2016	0	3	44	9999	4	9999	No	No	No	Yes	1	15	0	73	9	0	3	255	NA	Metropolitan	Above 65K	Bladder	Bladder	0	0	0	0	0	0	2013-2016	71-80	0
2016	0	0	44	9999	4	9999	No	No	No	Yes	1	21	0	75	3	1	3	264	NA	Urban	Below 65K	Bladder	Bladder	0	0	0	0	0	0	2013-2016	71-80	0
2016	0	0	44	9999	4	9999	No	No	No	No	1	14	0	75	5	3	3	254	NA	Urban	Below 65K	Upper GU tract	Other	0	0	0	0	0	0	2013-2016	71-80	0
2016	0	0	44	9999	4	9999	No	No	No	No	1	15	0	76	5	2	2	264	NA	Urban	Below 65K	Bladder	Bladder	0	0	0	0	0	0	2013-2016	71-80	0
2016	0	0	44	9999	4	9999	No	No	No	No	1	18	0	76	9	0	3	264	NA	Metropolitan	Above 65K	Bladder	Bladder	0	0	0	0	0	0	2013-2016	71-80	0
2016	0	0	44	9999	4	9999	No	No	Yes	No	1	16	0	78	9	0	3	257	NA	Metropolitan	Above 65K	Bladder	Bladder	0	0	0	0	0	0	2013-2016	71-80	0
2016	0	0	44	9999	4	9999	No	No	No	No	1	14	0	79	8	0	3	264	NA	Metropolitan	Above 65K	Bladder	Bladder	0	0	0	0	0	0	2013-2016	71-80	0
2016	0	0	44	9999	4	9999	No	No	No	Yes	1	14	0	82	6	0	3	264	NA	Metropolitan	Below 65K	Bladder	Bladder	0	0	0	0	0	0	2013-2016	81-90	0
2016	0	0	44	9999	4	9999	No	No	No	Yes	1	17	0	100	4	1	99	256	NA	Urban	Below 65K	Bladder	Bladder	0	0	0	0	0	0	2013-2016	90+	0
2016	0	0	44	9999	4	9999	No	No	No	Yes	1	17	0	100	7	1	99	252	NA	Urban	Above 65K	Kidney	Kidney	0	0	0	0	0	0	2013-2016	90+	0
2016	0	0	44	9999	4	9999	No	No	Yes	No	1	15	0	100	4	1	3	256	NA	Urban	Below 65K	Bladder	Bladder	0	0	0	0	0	0	2013-2016	90+	0
2016	0	0	46	9999	4	9999	No	No	No	Yes	1	18	0	70	9	0	99	253	NA	Metropolitan	Above 65K	Upper GU tract	Other	0	0	0	0	0	0	2013-2016	61-70	0
2016	0	0	49	9999	4	9999	No	No	No	Yes	1	20	0	56	9	0	3	257	NA	Metropolitan	Above 65K	Bladder	Bladder	0	0	0	0	0	0	2013-2016	51-60	0
2016	0	0	49	9999	4	9999	No	No	No	Yes	1	14	0	56	7	0	3	259	NA	Metropolitan	Above 65K	Bladder	Bladder	0	0	0	0	0	0	2013-2016	51-60	0
2016	0	0	49	9999	4	9999	No	No	Yes	Yes	1	17	0	58	9	0	99	264	NA	Metropolitan	Above 65K	Bladder	Bladder	0	0	0	0	0	0	2013-2016	51-60	0
2016	0	0	49	9999	4	9999	No	No	No	No	1	12	0	60	6	0	2	258	NA	Metropolitan	Below 65K	Bladder	Bladder	0	0	0	0	0	0	2013-2016	51-60	0
2016	0	0	49	9999	4	9999	No	No	Yes	Yes	1	12	0	60	9	0	3	264	NA	Metropolitan	Above 65K	Bladder	Bladder	0	0	0	0	0	0	2013-2016	51-60	0
2016	0	0	49	9999	4	9999	No	No	No	Yes	1	16	0	62	6	0	3	257	NA	Metropolitan	Below 65K	Bladder	Bladder	0	0	0	0	0	0	2013-2016	61-70	0
2016	0	3	49	9999	4	9999	No	No	No	Yes	1	10	0	65	6	0	3	264	NA	Metropolitan	Below 65K	Bladder	Bladder	0	0	0	0	0	0	2013-2016	61-70	0
2016	0	0	49	9999	4	9999	No	No	No	No	1	5	0	66	8	0	3	264	NA	Metropolitan	Above 65K	Bladder	Bladder	0	0	0	0	0	0	2013-2016	61-70	0
2016	0	0	49	9999	4	9999	No	No	No	No	1	12	0	66	6	0	3	264	NA	Metropolitan	Below 65K	Bladder	Bladder	0	0	0	0	0	0	2013-2016	61-70	0
2016	0	0	49	9999	4	9999	No	No	No	No	1	23	0	68	7	1	3	264	NA	Urban	Above 65K	Bladder	Bladder	0	0	0	0	0	0	2013-2016	61-70	0
2016	0	0	49	9999	4	9999	No	No	No	No	1	15	0	69	8	1	3	264	NA	Urban	Above 65K	Bladder	Bladder	0	0	0	0	0	0	2013-2016	61-70	0
2016	1	0	49	9999	4	9999	No	No	No	Yes	1	12	0	78	6	0	3	254	NA	Metropolitan	Below 65K	Upper GU tract	Other	0	0	0	0	0	0	2013-2016	71-80	0
2016	0	0	49	9999	4	9999	No	No	No	Yes	1	17	0	78	1	3	3	259	NA	Urban	Below 65K	Bladder	Bladder	0	0	0	0	0	0	2013-2016	71-80	0
2016	0	0	51	9999	4	9999	No	No	Yes	No	1	21	0	25	4	0	99	69	NA	Metropolitan	Below 65K	Gastro-esophageal	Gastro-esophageal	0	0	0	0	0	0	2013-2016	18-30	0
2016	1	1	51	9999	4	9999	No	No	No	No	1	16	0	25	7	0	2	77	NA	Metropolitan	Above 65K	Gastro-esophageal	Gastro-esophageal	0	0	0	0	0	0	2013-2016	18-30	0
2016	1	0	51	9999	4	9999	No	No	No	Yes	1	8	0	29	6	0	99	137	NA	Metropolitan	Below 65K	Lung	Lung	0	0	0	0	0	0	2013-2016	18-30	0
2016	0	0	51	9999	4	9999	No	No	Yes	No	1	13	0	31	4	0	1	72	NA	Metropolitan	Below 65K	Gastro-esophageal	Gastro-esophageal	0	0	0	0	0	0	2013-2016	31-40	0
2016	0	0	51	9999	4	9999	No	No	No	Yes	1	19	0	32	6	0	99	141	NA	Metropolitan	Below 65K	Lung	Lung	0	0	0	0	0	0	2013-2016	31-40	0
2016	0	0	51	9999	4	9999	No	No	No	No	1	10	0	32	9	0	1	110	NA	Metropolitan	Above 65K	Pancreas	Pancreato-biliary	0	0	0	0	0	0	2013-2016	31-40	0
2016	0	0	51	9999	4	9999	No	No	No	No	1	18	0	32	9	0	99	110	NA	Metropolitan	Above 65K	Pancreas	Pancreato-biliary	0	0	0	0	0	0	2013-2016	31-40	0
2016	1	1	51	9999	4	9999	No	No	No	Yes	1	21	0	33	9	0	99	137	NA	Metropolitan	Above 65K	Lung	Lung	0	0	0	0	0	0	2013-2016	31-40	0
2016	0	3	51	9999	4	9999	No	No	Yes	No	1	6	0	33	9	0	2	80	NA	Metropolitan	Above 65K	Gastro-esophageal	Gastro-esophageal	0	0	0	0	0	0	2013-2016	31-40	0
2016	1	3	51	9999	4	9999	No	No	No	Yes	1	12	0	33	6	0	1	139	NA	Metropolitan	Below 65K	Lung	Lung	0	0	0	0	0	0	2013-2016	31-40	0
2016	1	3	51	9999	4	9999	No	No	Yes	No	1	22	0	34	9	1	99	110	NA	Urban	Above 65K	Pancreas	Pancreato-biliary	0	0	0	0	0	0	2013-2016	31-40	0
2016	1	3	51	9999	4	9999	No	No	No	Yes	1	13	0	35	9	0	2	139	NA	Metropolitan	Above 65K	Lung	Lung	0	0	0	0	0	0	2013-2016	31-40	0
2016	1	1	51	9999	4	9999	No	No	No	No	1	13	0	36	7	0	0	86	NA	Metropolitan	Above 65K	Small bowl	Other	0	0	0	0	0	0	2013-2016	31-40	0
2016	1	3	51	9999	4	9999	No	No	No	No	1	17	0	36	9	0	2	137	NA	Metropolitan	Above 65K	Lung	Lung	0	0	0	0	0	0	2013-2016	31-40	0
2016	0	0	51	9999	4	9999	No	No	No	No	1	7	0	37	5	1	2	74	NA	Urban	Below 65K	Gastro-esophageal	Gastro-esophageal	0	0	0	0	0	0	2013-2016	31-40	0
2016	0	3	51	9999	4	9999	No	No	Yes	No	1	12	0	37	9	0	2	80	NA	Metropolitan	Above 65K	Gastro-esophageal	Gastro-esophageal	0	0	0	0	0	0	2013-2016	31-40	0
2016	0	0	51	9999	4	9999	No	No	Yes	No	1	21	0	37	4	2	1	72	NA	Urban	Below 65K	Gastro-esophageal	Gastro-esophageal	0	0	0	0	0	0	2013-2016	31-40	0
2016	1	3	51	9999	4	9999	No	No	No	Yes	1	15	0	40	8	0	99	141	NA	Metropolitan	Above 65K	Lung	Lung	0	0	0	0	0	0	2013-2016	31-40	0
2016	1	0	51	9999	4	9999	No	No	No	No	1	16	0	40	4	2	99	137	NA	Urban	Below 65K	Lung	Lung	0	0	0	0	0	0	2013-2016	31-40	0
2016	1	0	51	9999	4	9999	No	No	No	No	1	14	0	40	1	4	2	137	NA	Rural	Below 65K	Lung	Lung	0	0	0	0	0	0	2013-2016	31-40	0
2016	0	0	51	9999	4	9999	No	No	No	Yes	1	20	0	40	6	0	1	139	NA	Metropolitan	Below 65K	Lung	Lung	0	0	0	0	0	0	2013-2016	31-40	0
2016	0	0	51	9999	4	9999	No	No	No	Yes	1	20	0	41	6	0	1	72	NA	Metropolitan	Below 65K	Gastro-esophageal	Gastro-esophageal	0	0	0	0	0	0	2013-2016	41-50	0
2016	1	0	51	9999	4	9999	No	No	No	Yes	1	18	0	41	9	0	99	137	NA	Metropolitan	Above 65K	Lung	Lung	0	0	0	0	0	0	2013-2016	41-50	0
2016	1	3	51	9999	4	9999	No	No	No	No	1	15	0	41	8	1	2	138	NA	Urban	Above 65K	Lung	Lung	0	0	0	0	0	0	2013-2016	41-50	0
2016	0	3	51	9999	4	9999	No	No	No	No	1	6	0	41	6	1	99	139	NA	Urban	Below 65K	Lung	Lung	0	0	0	0	0	0	2013-2016	41-50	0
2016	0	0	51	9999	4	9999	No	No	No	No	1	22	0	42	6	0	2	72	NA	Metropolitan	Below 65K	Gastro-esophageal	Gastro-esophageal	0	0	0	0	0	0	2013-2016	41-50	0
2016	1	3	51	9999	4	9999	No	No	No	Yes	1	14	0	42	9	0	2	139	NA	Metropolitan	Above 65K	Lung	Lung	0	0	0	0	0	0	2013-2016	41-50	0
2016	1	1	51	9999	4	9999	No	No	No	Yes	1	12	0	42	9	0	2	137	NA	Metropolitan	Above 65K	Lung	Lung	0	0	0	0	0	0	2013-2016	41-50	0
2016	1	3	51	9999	4	9999	No	No	Yes	No	1	16	0	42	6	0	99	111	NA	Metropolitan	Below 65K	Pancreas	Pancreato-biliary	0	0	0	0	0	0	2013-2016	41-50	0
2016	1	0	51	9999	4	9999	No	No	Yes	No	1	12	0	43	9	0	99	110	NA	Metropolitan	Above 65K	Pancreas	Pancreato-biliary	0	0	0	0	0	0	2013-2016	41-50	0
2016	1	3	51	9999	4	9999	No	No	No	No	1	11	0	43	9	1	2	78	NA	Urban	Above 65K	Gastro-esophageal	Gastro-esophageal	0	0	0	0	0	0	2013-2016	41-50	0
2016	0	0	51	9999	4	9999	No	No	No	Yes	1	12	0	44	6	0	2	242	NA	Metropolitan	Below 65K	Prostate	Prostate	0	0	0	0	0	0	2013-2016	41-50	0
2016	0	0	51	9999	4	9999	No	No	No	Yes	1	21	0	44	9	1	2	69	NA	Urban	Above 65K	Gastro-esophageal	Gastro-esophageal	0	0	0	0	0	0	2013-2016	41-50	0
2016	1	3	51	9999	4	9999	No	No	No	Yes	1	22	0	44	9	0	99	141	NA	Metropolitan	Above 65K	Lung	Lung	0	0	0	0	0	0	2013-2016	41-50	0
2016	0	0	51	9999	4	9999	No	No	Yes	No	1	19	0	44	9	0	2	72	NA	Metropolitan	Above 65K	Gastro-esophageal	Gastro-esophageal	0	0	0	0	0	0	2013-2016	41-50	0
2016	1	0	51	9999	4	9999	No	No	Yes	No	1	21	0	44	9	0	2	72	NA	Metropolitan	Above 65K	Gastro-esophageal	Gastro-esophageal	0	0	0	0	0	0	2013-2016	41-50	0
2016	0	0	51	9999	4	9999	No	No	No	No	1	17	0	44	4	2	99	137	NA	Urban	Below 65K	Lung	Lung	0	0	0	0	0	0	2013-2016	41-50	0
2016	1	0	51	9999	4	9999	No	No	No	No	1	18	0	44	4	0	99	138	NA	Metropolitan	Below 65K	Lung	Lung	0	0	0	0	0	0	2013-2016	41-50	0
2016	1	0	51	9999	4	9999	No	No	Yes	No	1	3	0	44	3	1	1	69	NA	Urban	Below 65K	Gastro-esophageal	Gastro-esophageal	0	0	0	0	0	0	2013-2016	41-50	0
2016	1	0	51	9999	4	9999	No	No	No	Yes	1	17	0	44	6	0	99	139	NA	Metropolitan	Below 65K	Lung	Lung	0	0	0	0	0	0	2013-2016	41-50	0
2016	0	0	51	9999	4	9999	No	No	No	No	1	18	0	44	1	3	2	137	NA	Urban	Below 65K	Lung	Lung	0	0	0	0	0	0	2013-2016	41-50	0
2016	0	1	51	9999	4	9999	No	No	No	No	1	22	0	45	9	0	2	242	NA	Metropolitan	Above 65K	Prostate	Prostate	0	0	0	0	0	0	2013-2016	41-50	0
2016	0	3	51	9999	4	9999	No	No	No	Yes	1	12	0	45	9	0	99	137	NA	Metropolitan	Above 65K	Lung	Lung	0	0	0	0	0	0	2013-2016	41-50	0
2016	0	0	51	9999	4	9999	No	No	Yes	Yes	1	15	0	46	6	0	2	72	NA	Metropolitan	Below 65K	Gastro-esophageal	Gastro-esophageal	0	0	0	0	0	0	2013-2016	41-50	0
2016	1	0	51	9999	4	9999	No	No	Yes	No	1	22	0	46	8	0	99	116	NA	Metropolitan	Above 65K	Pancreas	Pancreato-biliary	0	0	0	0	0	0	2013-2016	41-50	0
2016	1	0	51	9999	4	9999	No	No	No	Yes	1	10	0	46	9	1	99	210	NA	Urban	Above 65K	Breast	Breast	0	0	0	0	0	0	2013-2016	41-50	0
2016	0	0	51	9999	4	9999	No	No	No	No	1	21	0	46	4	2	2	68	NA	Urban	Below 65K	Gastro-esophageal	Gastro-esophageal	0	0	0	0	0	0	2013-2016	41-50	0
2016	0	0	51	9999	4	9999	No	No	No	No	1	11	0	46	6	0	2	137	NA	Metropolitan	Below 65K	Lung	Lung	0	0	0	0	0	0	2013-2016	41-50	0
2016	1	0	51	9999	4	9999	No	No	No	Yes	1	15	0	46	9	1	2	141	NA	Urban	Above 65K	Lung	Lung	0	0	0	0	0	0	2013-2016	41-50	0
2016	1	0	51	9999	4	9999	No	No	No	No	1	16	0	46	9	0	2	80	NA	Metropolitan	Above 65K	Gastro-esophageal	Gastro-esophageal	0	0	0	0	0	0	2013-2016	41-50	0
2016	0	0	51	9999	4	9999	No	No	No	No	1	13	0	46	9	0	2	242	NA	Metropolitan	Above 65K	Prostate	Prostate	0	0	0	0	0	0	2013-2016	41-50	0
2016	0	0	51	9999	4	9999	No	No	Yes	No	1	17	0	46	9	0	99	71	NA	Metropolitan	Above 65K	Gastro-esophageal	Gastro-esophageal	0	0	0	0	0	0	2013-2016	41-50	0
2016	1	0	51	9999	4	9999	No	No	No	No	1	23	0	47	9	0	2	72	NA	Metropolitan	Above 65K	Gastro-esophageal	Gastro-esophageal	0	0	0	0	0	0	2013-2016	41-50	0
2016	0	3	51	9999	4	9999	No	No	No	Yes	1	17	0	47	6	0	99	111	NA	Metropolitan	Below 65K	Pancreas	Pancreato-biliary	0	0	0	0	0	0	2013-2016	41-50	0
2016	0	0	51	9999	4	9999	No	No	No	No	1	13	0	47	3	3	2	137	NA	Urban	Below 65K	Lung	Lung	0	0	0	0	0	0	2013-2016	41-50	0
2016	0	0	51	9999	4	9999	No	No	No	No	1	20	0	47	8	1	1	69	NA	Urban	Above 65K	Gastro-esophageal	Gastro-esophageal	0	0	0	0	0	0	2013-2016	41-50	0
2016	0	0	51	9999	4	9999	No	No	Yes	No	1	12	0	48	6	0	1	72	NA	Metropolitan	Below 65K	Gastro-esophageal	Gastro-esophageal	0	0	0	0	0	0	2013-2016	41-50	0
2016	0	0	51	9999	4	9999	No	No	No	Yes	1	16	0	48	6	0	1	141	NA	Metropolitan	Below 65K	Lung	Lung	0	0	0	0	0	0	2013-2016	41-50	0
2016	1	0	51	9999	4	9999	No	No	No	Yes	1	19	0	48	6	0	99	139	NA	Metropolitan	Below 65K	Lung	Lung	0	0	0	0	0	0	2013-2016	41-50	0
2016	0	3	51	9999	4	9999	No	No	Yes	No	1	13	0	48	9	0	1	110	NA	Metropolitan	Above 65K	Pancreas	Pancreato-biliary	0	0	0	0	0	0	2013-2016	41-50	0
2016	0	0	51	9999	4	9999	No	No	No	No	1	20	0	48	6	0	1	242	NA	Metropolitan	Below 65K	Prostate	Prostate	0	0	0	0	0	0	2013-2016	41-50	0
2016	0	0	51	9999	4	9999	No	No	No	No	1	13	0	49	8	0	99	137	NA	Metropolitan	Above 65K	Lung	Lung	0	0	0	0	0	0	2013-2016	41-50	0
2016	1	0	51	9999	4	9999	No	No	No	Yes	1	14	0	49	8	0	99	141	NA	Metropolitan	Above 65K	Lung	Lung	0	0	0	0	0	0	2013-2016	41-50	0
2016	1	3	51	9999	4	9999	No	No	No	Yes	1	9	0	49	6	0	2	140	NA	Metropolitan	Below 65K	Lung	Lung	0	0	0	0	0	0	2013-2016	41-50	0
2016	1	2	51	9999	4	9999	No	No	No	No	1	20	0	49	8	0	2	139	NA	Metropolitan	Above 65K	Lung	Lung	0	0	0	0	0	0	2013-2016	41-50	0
2016	1	0	51	9999	4	9999	No	No	No	No	1	23	0	49	1	4	2	137	NA	Rural	Below 65K	Lung	Lung	0	0	0	0	0	0	2013-2016	41-50	0
2016	1	0	51	9999	4	9999	No	No	No	No	1	22	0	49	5	2	99	141	NA	Urban	Below 65K	Lung	Lung	0	0	0	0	0	0	2013-2016	41-50	0
2016	1	0	51	9999	4	9999	No	No	No	Yes	1	12	0	49	3	4	0	138	NA	Rural	Below 65K	Lung	Lung	0	0	0	0	0	0	2013-2016	41-50	0
2016	0	0	51	9999	4	9999	No	No	No	No	1	13	0	49	8	1	1	242	NA	Urban	Above 65K	Prostate	Prostate	0	0	0	0	0	0	2013-2016	41-50	0
2016	0	1	51	9999	4	9999	No	No	No	No	1	23	0	49	6	0	2	242	NA	Metropolitan	Below 65K	Prostate	Prostate	0	0	0	0	0	0	2013-2016	41-50	0
2016	0	3	51	9999	4	9999	No	No	No	Yes	1	18	0	50	9	0	99	139	NA	Metropolitan	Above 65K	Lung	Lung	0	0	0	0	0	0	2013-2016	41-50	0
2016	1	0	51	9999	4	9999	No	No	No	Yes	1	22	0	50	3	0	99	141	NA	Metropolitan	Below 65K	Lung	Lung	0	0	0	0	0	0	2013-2016	41-50	0
2016	0	0	51	9999	4	9999	No	No	No	No	1	12	0	50	8	0	2	242	NA	Metropolitan	Above 65K	Prostate	Prostate	0	0	0	0	0	0	2013-2016	41-50	0
2016	1	3	51	9999	4	9999	No	No	No	No	1	22	0	50	7	1	99	137	NA	Urban	Above 65K	Lung	Lung	0	0	0	0	0	0	2013-2016	41-50	0
2016	0	0	51	9999	4	9999	No	No	Yes	No	1	17	0	50	8	1	1	69	NA	Urban	Above 65K	Gastro-esophageal	Gastro-esophageal	0	0	0	0	0	0	2013-2016	41-50	0
2016	1	0	51	9999	4	9999	No	No	No	No	1	14	0	50	4	1	2	75	NA	Urban	Below 65K	Gastro-esophageal	Gastro-esophageal	0	0	0	0	0	0	2013-2016	41-50	0
2016	1	0	51	9999	4	9999	No	No	No	Yes	1	18	0	50	1	3	1	69	NA	Urban	Below 65K	Gastro-esophageal	Gastro-esophageal	0	0	0	0	0	0	2013-2016	41-50	0
2016	1	1	51	9999	4	9999	No	No	No	No	1	19	0	50	4	0	99	137	NA	Metropolitan	Below 65K	Lung	Lung	0	0	0	0	0	0	2013-2016	41-50	0
2016	0	1	51	9999	4	9999	No	No	No	No	1	23	0	51	9	0	2	242	NA	Metropolitan	Above 65K	Prostate	Prostate	0	0	0	0	0	0	2013-2016	51-60	0
2016	1	0	51	9999	4	9999	No	No	No	Yes	1	23	0	51	9	0	99	137	NA	Metropolitan	Above 65K	Lung	Lung	0	0	0	0	0	0	2013-2016	51-60	0
2016	0	1	51	9999	4	9999	No	No	No	No	1	14	0	51	5	0	99	242	NA	Metropolitan	Below 65K	Prostate	Prostate	0	0	0	0	0	0	2013-2016	51-60	0
2016	1	0	51	9999	4	9999	No	No	No	Yes	1	15	0	51	4	0	99	139	NA	Metropolitan	Below 65K	Lung	Lung	0	0	0	0	0	0	2013-2016	51-60	0
2016	1	0	51	9999	4	9999	No	No	No	No	1	15	0	51	8	0	2	74	NA	Metropolitan	Above 65K	Gastro-esophageal	Gastro-esophageal	0	0	0	0	0	0	2013-2016	51-60	0
2016	0	3	51	9999	4	9999	No	No	No	Yes	1	11	0	51	6	0	99	138	NA	Metropolitan	Below 65K	Lung	Lung	0	0	0	0	0	0	2013-2016	51-60	0
2016	1	0	51	9999	4	9999	No	No	No	No	1	21	0	51	9	0	99	228	NA	Metropolitan	Above 65K	Ovary	Ovary	0	0	0	0	0	0	2013-2016	51-60	0
2016	1	0	51	9999	4	9999	No	No	Yes	No	1	19	0	51	6	0	99	110	NA	Metropolitan	Below 65K	Pancreas	Pancreato-biliary	0	0	0	0	0	0	2013-2016	51-60	0
2016	0	1	51	9999	4	9999	No	No	No	Yes	1	18	0	51	6	0	0	139	NA	Metropolitan	Below 65K	Lung	Lung	0	0	0	0	0	0	2013-2016	51-60	0
2016	1	0	51	9999	4	9999	No	No	No	Yes	1	20	0	51	9	0	1	137	NA	Metropolitan	Above 65K	Lung	Lung	0	0	0	0	0	0	2013-2016	51-60	0
2016	0	0	51	9999	4	9999	No	No	No	No	1	13	0	51	9	0	1	242	NA	Metropolitan	Above 65K	Prostate	Prostate	0	0	0	0	0	0	2013-2016	51-60	0
2016	1	0	51	9999	4	9999	No	No	No	No	1	17	0	51	9	1	99	117	NA	Urban	Above 65K	Pancreas	Pancreato-biliary	0	0	0	0	0	0	2013-2016	51-60	0
2016	1	0	51	9999	4	9999	No	No	No	Yes	1	14	0	51	6	0	99	110	NA	Metropolitan	Below 65K	Pancreas	Pancreato-biliary	0	0	0	0	0	0	2013-2016	51-60	0
2016	0	0	51	9999	4	9999	No	No	No	No	1	20	0	51	8	0	1	242	NA	Metropolitan	Above 65K	Prostate	Prostate	0	0	0	0	0	0	2013-2016	51-60	0
2016	0	0	51	9999	4	9999	No	No	Yes	No	1	17	0	51	4	3	1	69	NA	Urban	Below 65K	Gastro-esophageal	Gastro-esophageal	0	0	0	0	0	0	2013-2016	51-60	0
2016	1	0	51	9999	4	9999	No	No	No	Yes	1	13	0	52	4	2	99	110	NA	Urban	Below 65K	Pancreas	Pancreato-biliary	0	0	0	0	0	0	2013-2016	51-60	0
2016	1	3	51	9999	4	9999	No	No	Yes	Yes	1	20	0	52	3	0	1	139	NA	Metropolitan	Below 65K	Lung	Lung	0	0	0	0	0	0	2013-2016	51-60	0
2016	1	1	51	9999	4	9999	No	No	No	Yes	1	23	0	52	3	3	99	137	NA	Urban	Below 65K	Lung	Lung	0	0	0	0	0	0	2013-2016	51-60	0
2016	1	3	51	9999	4	9999	No	No	No	Yes	1	20	0	52	6	0	99	139	NA	Metropolitan	Below 65K	Lung	Lung	0	0	0	0	0	0	2013-2016	51-60	0
2016	0	0	51	9999	4	9999	No	No	No	No	1	12	0	52	9	0	99	111	NA	Metropolitan	Above 65K	Pancreas	Pancreato-biliary	0	0	0	0	0	0	2013-2016	51-60	0
2016	0	0	51	9999	4	9999	No	No	Yes	No	1	13	0	52	9	0	99	116	NA	Metropolitan	Above 65K	Pancreas	Pancreato-biliary	0	0	0	0	0	0	2013-2016	51-60	0
2016	0	99	51	9999	4	9999	No	No	Yes	Yes	1	0.5	0	52	8	0	2	110	NA	Metropolitan	Above 65K	Pancreas	Pancreato-biliary	0	0	0	0	0	0	2013-2016	51-60	0
2016	0	0	51	9999	4	9999	No	No	No	No	1	17	0	52	4	0	2	242	NA	Metropolitan	Below 65K	Prostate	Prostate	0	0	0	0	0	0	2013-2016	51-60	0
2016	0	1	51	9999	4	9999	No	No	No	No	1	20	0	52	4	2	1	72	NA	Urban	Below 65K	Gastro-esophageal	Gastro-esophageal	0	0	0	0	0	0	2013-2016	51-60	0
2016	1	1	51	9999	4	9999	No	No	No	No	1	17	0	52	1	3	99	137	NA	Urban	Below 65K	Lung	Lung	0	0	0	0	0	0	2013-2016	51-60	0
2016	1	3	51	9999	4	9999	No	No	No	No	1	18	0	52	9	0	99	228	NA	Metropolitan	Above 65K	Ovary	Ovary	0	0	0	0	0	0	2013-2016	51-60	0
2016	0	0	51	9999	4	9999	No	No	No	No	1	22	0	52	7	0	99	137	NA	Metropolitan	Above 65K	Lung	Lung	0	0	0	0	0	0	2013-2016	51-60	0
2016	1	0	51	9999	4	9999	No	No	No	Yes	1	15	0	52	0	3	99	141	NA	Urban	NA	Lung	Lung	0	0	0	0	0	0	2013-2016	51-60	0
2016	1	3	51	9999	4	9999	No	No	No	No	1	13	0	53	9	0	99	228	NA	Metropolitan	Above 65K	Ovary	Ovary	0	0	0	0	0	0	2013-2016	51-60	0
2016	0	0	51	9999	4	9999	No	No	Yes	Yes	1	22	0	53	9	0	99	110	NA	Metropolitan	Above 65K	Pancreas	Pancreato-biliary	0	0	0	0	0	0	2013-2016	51-60	0
2016	0	1	51	9999	4	9999	No	No	Yes	No	1	0.5	0	53	9	0	99	110	NA	Metropolitan	Above 65K	Pancreas	Pancreato-biliary	0	0	0	0	0	0	2013-2016	51-60	0
2016	0	3	51	9999	4	9999	No	No	No	No	1	13	0	53	9	1	99	141	NA	Urban	Above 65K	Lung	Lung	0	0	0	0	0	0	2013-2016	51-60	0
2016	1	0	51	9999	4	9999	No	No	No	Yes	1	15	0	53	9	0	99	138	NA	Metropolitan	Above 65K	Lung	Lung	0	0	0	0	0	0	2013-2016	51-60	0
2016	0	0	51	9999	4	9999	No	No	Yes	No	1	13	0	53	5	0	1	72	NA	Metropolitan	Below 65K	Gastro-esophageal	Gastro-esophageal	0	0	0	0	0	0	2013-2016	51-60	0
2016	0	1	51	9999	4	9999	No	No	Yes	No	1	16	0	53	4	0	99	110	NA	Metropolitan	Below 65K	Pancreas	Pancreato-biliary	0	0	0	0	0	0	2013-2016	51-60	0
2016	1	0	51	9999	4	9999	No	No	No	Yes	1	19	0	53	9	0	1	137	NA	Metropolitan	Above 65K	Lung	Lung	0	0	0	0	0	0	2013-2016	51-60	0
2016	1	1	51	9999	4	9999	No	No	No	No	1	20	0	53	4	0	99	139	NA	Metropolitan	Below 65K	Lung	Lung	0	0	0	0	0	0	2013-2016	51-60	0
2016	0	0	51	9999	4	9999	No	No	No	No	1	14	0	53	9	0	2	242	NA	Metropolitan	Above 65K	Prostate	Prostate	0	0	0	0	0	0	2013-2016	51-60	0
2016	1	1	51	9999	4	9999	No	No	No	No	1	20	0	53	2	1	99	136	NA	Urban	Below 65K	Lung	Lung	0	0	0	0	0	0	2013-2016	51-60	0
2016	1	0	51	9999	4	9999	No	No	Yes	No	1	12	0	53	9	1	1	137	NA	Urban	Above 65K	Lung	Lung	0	0	0	0	0	0	2013-2016	51-60	0
2016	1	99	51	9999	4	9999	No	No	No	Yes	1	21	0	53	3	2	2	137	NA	Urban	Below 65K	Lung	Lung	0	0	0	0	0	0	2013-2016	51-60	0
2016	0	1	51	9999	4	9999	No	No	No	Yes	1	17	0	53	1	4	99	139	NA	Rural	Below 65K	Lung	Lung	0	0	0	0	0	0	2013-2016	51-60	0
2016	0	0	51	9999	4	9999	No	No	Yes	No	1	16	0	53	9	2	99	112	NA	Urban	Above 65K	Pancreas	Pancreato-biliary	0	0	0	0	0	0	2013-2016	51-60	0
2016	1	0	51	9999	4	9999	No	No	No	No	1	19	0	53	4	1	99	137	NA	Urban	Below 65K	Lung	Lung	0	0	0	0	0	0	2013-2016	51-60	0
2016	0	0	51	9999	4	9999	No	No	Yes	Yes	1	14	0	53	9	0	99	107	NA	Metropolitan	Above 65K	Pancreas	Pancreato-biliary	0	0	0	0	0	0	2013-2016	51-60	0
2016	1	0	51	9999	4	9999	No	No	No	No	1	22	0	53	8	0	99	141	NA	Metropolitan	Above 65K	Lung	Lung	0	0	0	0	0	0	2013-2016	51-60	0
2016	0	0	51	9999	4	9999	No	No	Yes	No	1	14	0	54	9	0	99	72	NA	Metropolitan	Above 65K	Gastro-esophageal	Gastro-esophageal	0	0	0	0	0	0	2013-2016	51-60	0
2016	1	0	51	9999	4	9999	No	No	Yes	No	1	20	0	54	9	1	99	112	NA	Urban	Above 65K	Pancreas	Pancreato-biliary	0	0	0	0	0	0	2013-2016	51-60	0
2016	0	0	51	9999	4	9999	No	No	No	No	1	20	0	54	8	0	1	141	NA	Metropolitan	Above 65K	Lung	Lung	0	0	0	0	0	0	2013-2016	51-60	0
2016	1	0	51	9999	4	9999	No	No	Yes	No	1	12	0	54	6	0	99	110	NA	Metropolitan	Below 65K	Pancreas	Pancreato-biliary	0	0	0	0	0	0	2013-2016	51-60	0
2016	0	0	51	9999	4	9999	No	No	Yes	No	1	5	0	54	6	0	99	79	NA	Metropolitan	Below 65K	Gastro-esophageal	Gastro-esophageal	0	0	0	0	0	0	2013-2016	51-60	0
2016	0	0	51	9999	4	9999	No	No	No	Yes	1	19	0	54	7	1	99	137	NA	Urban	Above 65K	Lung	Lung	0	0	0	0	0	0	2013-2016	51-60	0
2016	1	0	51	9999	4	9999	No	No	No	Yes	1	13	0	54	9	1	99	141	NA	Urban	Above 65K	Lung	Lung	0	0	0	0	0	0	2013-2016	51-60	0
2016	0	0	51	9999	4	9999	No	No	No	No	1	17	0	54	5	2	99	242	NA	Urban	Below 65K	Prostate	Prostate	0	0	0	0	0	0	2013-2016	51-60	0
2016	0	0	51	9999	4	9999	No	No	No	No	1	17	0	54	5	3	2	139	NA	Urban	Below 65K	Lung	Lung	0	0	0	0	0	0	2013-2016	51-60	0
2016	1	0	51	9999	4	9999	No	No	No	No	1	14	0	54	7	0	99	139	NA	Metropolitan	Above 65K	Lung	Lung	0	0	0	0	0	0	2013-2016	51-60	0
2016	0	0	51	9999	4	9999	No	No	No	No	1	16	0	54	1	2	99	141	NA	Urban	Below 65K	Lung	Lung	0	0	0	0	0	0	2013-2016	51-60	0
2016	0	0	51	9999	4	9999	No	No	No	No	1	15	0	54	1	2	2	242	NA	Urban	Below 65K	Prostate	Prostate	0	0	0	0	0	0	2013-2016	51-60	0
2016	0	0	51	9999	4	9999	No	No	No	No	1	12	0	54	3	3	1	242	NA	Urban	Below 65K	Prostate	Prostate	0	0	0	0	0	0	2013-2016	51-60	0
2016	1	0	51	9999	4	9999	No	No	No	No	1	5	0	54	9	1	99	137	NA	Urban	Above 65K	Lung	Lung	0	0	0	0	0	0	2013-2016	51-60	0
2016	1	1	51	9999	4	9999	No	No	No	No	1	16	0	54	7	0	99	141	NA	Metropolitan	Above 65K	Lung	Lung	0	0	0	0	0	0	2013-2016	51-60	0
2016	0	0	51	9999	4	9999	No	No	No	Yes	1	20	0	54	4	1	99	137	NA	Urban	Below 65K	Lung	Lung	0	0	0	0	0	0	2013-2016	51-60	0
2016	0	0	51	9999	4	9999	No	No	Yes	No	1	12	0	54	4	0	99	112	NA	Metropolitan	Below 65K	Pancreas	Pancreato-biliary	0	0	0	0	0	0	2013-2016	51-60	0
2016	0	0	51	9999	4	9999	No	No	No	No	1	15	0	54	6	0	2	242	NA	Metropolitan	Below 65K	Prostate	Prostate	0	0	0	0	0	0	2013-2016	51-60	0
2016	0	0	51	9999	4	9999	No	No	No	No	1	13	0	54	3	2	2	242	NA	Urban	Below 65K	Prostate	Prostate	0	0	0	0	0	0	2013-2016	51-60	0
2016	1	0	51	9999	4	9999	No	No	No	No	1	14	0	54	8	0	99	136	NA	Metropolitan	Above 65K	Lung	Lung	0	0	0	0	0	0	2013-2016	51-60	0
2016	1	0	51	9999	4	9999	No	No	No	Yes	1	12	0	54	3	2	99	228	NA	Urban	Below 65K	Ovary	Ovary	0	0	0	0	0	0	2013-2016	51-60	0
2016	0	0	51	9999	4	9999	No	No	No	Yes	1	2	0	54	8	0	1	141	NA	Metropolitan	Above 65K	Lung	Lung	0	0	0	0	0	0	2013-2016	51-60	0
2016	0	0	51	9999	4	9999	No	No	No	No	1	18	0	55	3	1	99	110	NA	Urban	Below 65K	Pancreas	Pancreato-biliary	0	0	0	0	0	0	2013-2016	51-60	0
2016	0	1	51	9999	4	9999	No	No	No	No	1	14	0	55	8	0	2	242	NA	Metropolitan	Above 65K	Prostate	Prostate	0	0	0	0	0	0	2013-2016	51-60	0
2016	1	0	51	9999	4	9999	No	No	No	No	1	22	0	55	4	1	1	139	NA	Urban	Below 65K	Lung	Lung	0	0	0	0	0	0	2013-2016	51-60	0
2016	0	0	51	9999	4	9999	No	No	No	Yes	1	21	0	55	6	0	2	137	NA	Metropolitan	Below 65K	Lung	Lung	0	0	0	0	0	0	2013-2016	51-60	0
2016	1	0	51	9999	4	9999	No	No	No	No	1	22	0	55	4	1	99	72	NA	Urban	Below 65K	Gastro-esophageal	Gastro-esophageal	0	0	0	0	0	0	2013-2016	51-60	0
2016	0	1	51	9999	4	9999	No	No	No	Yes	1	15	0	55	1	1	99	139	NA	Urban	Below 65K	Lung	Lung	0	0	0	0	0	0	2013-2016	51-60	0
2016	0	0	51	9999	4	9999	No	No	No	Yes	1	20	0	55	1	0	99	139	NA	Metropolitan	Below 65K	Lung	Lung	0	0	0	0	0	0	2013-2016	51-60	0
2016	0	0	51	9999	4	9999	No	No	No	Yes	1	13	0	55	2	1	2	137	NA	Urban	Below 65K	Lung	Lung	0	0	0	0	0	0	2013-2016	51-60	0
2016	1	1	51	9999	4	9999	No	No	No	No	1	19	0	55	2	1	99	139	NA	Urban	Below 65K	Lung	Lung	0	0	0	0	0	0	2013-2016	51-60	0
2016	0	1	51	9999	4	9999	No	No	No	No	1	14	0	55	3	1	2	137	NA	Urban	Below 65K	Lung	Lung	0	0	0	0	0	0	2013-2016	51-60	0
2016	0	0	51	9999	4	9999	No	No	Yes	No	1	15	0	55	7	0	99	69	NA	Metropolitan	Above 65K	Gastro-esophageal	Gastro-esophageal	0	0	0	0	0	0	2013-2016	51-60	0
2016	1	0	51	9999	4	9999	No	No	No	Yes	1	23	0	55	7	0	0	137	NA	Metropolitan	Above 65K	Lung	Lung	0	0	0	0	0	0	2013-2016	51-60	0
2016	1	0	51	9999	4	9999	No	No	No	Yes	1	19	0	55	9	0	2	137	NA	Metropolitan	Above 65K	Lung	Lung	0	0	0	0	0	0	2013-2016	51-60	0
2016	0	0	51	9999	4	9999	No	No	No	Yes	1	13	0	55	9	0	1	137	NA	Metropolitan	Above 65K	Lung	Lung	0	0	0	0	0	0	2013-2016	51-60	0
2016	1	0	51	9999	4	9999	No	No	Yes	No	1	17	0	55	7	0	2	139	NA	Metropolitan	Above 65K	Lung	Lung	0	0	0	0	0	0	2013-2016	51-60	0
2016	1	0	51	9999	4	9999	No	No	No	No	1	23	0	55	7	0	99	141	NA	Metropolitan	Above 65K	Lung	Lung	0	0	0	0	0	0	2013-2016	51-60	0
2016	0	0	51	9999	4	9999	No	No	Yes	No	1	23	0	55	8	1	2	72	NA	Urban	Above 65K	Gastro-esophageal	Gastro-esophageal	0	0	0	0	0	0	2013-2016	51-60	0
2016	1	0	51	9999	4	9999	No	No	No	Yes	1	17	0	55	5	0	0	139	NA	Metropolitan	Below 65K	Lung	Lung	0	0	0	0	0	0	2013-2016	51-60	0
2016	1	0	51	9999	4	9999	No	No	No	Yes	1	17	0	55	7	1	99	137	NA	Urban	Above 65K	Lung	Lung	0	0	0	0	0	0	2013-2016	51-60	0
2016	0	0	51	9999	4	9999	No	No	No	No	1	12	0	55	6	1	1	137	NA	Urban	Below 65K	Lung	Lung	0	0	0	0	0	0	2013-2016	51-60	0
2016	0	0	51	9999	4	9999	No	No	No	No	1	18	0	55	9	0	99	137	NA	Metropolitan	Above 65K	Lung	Lung	0	0	0	0	0	0	2013-2016	51-60	0
2016	1	0	51	9999	4	9999	No	No	No	Yes	1	23	0	55	3	0	99	137	NA	Metropolitan	Below 65K	Lung	Lung	0	0	0	0	0	0	2013-2016	51-60	0
2016	0	0	51	9999	4	9999	No	No	No	No	1	22	0	55	8	1	2	242	NA	Urban	Above 65K	Prostate	Prostate	0	0	0	0	0	0	2013-2016	51-60	0
2016	1	99	51	9999	4	9999	No	No	No	Yes	1	6	0	55	8	0	99	139	NA	Metropolitan	Above 65K	Lung	Lung	0	0	0	0	0	0	2013-2016	51-60	0
2016	1	0	51	9999	4	9999	No	No	No	Yes	1	21	0	55	9	0	99	137	NA	Metropolitan	Above 65K	Lung	Lung	0	0	0	0	0	0	2013-2016	51-60	0
2016	1	3	51	9999	4	9999	No	No	No	Yes	1	21	0	56	6	0	99	138	NA	Metropolitan	Below 65K	Lung	Lung	0	0	0	0	0	0	2013-2016	51-60	0
2016	0	0	51	9999	4	9999	No	No	No	No	1	16	0	56	9	0	99	141	NA	Metropolitan	Above 65K	Lung	Lung	0	0	0	0	0	0	2013-2016	51-60	0
2016	1	0	51	9999	4	9999	No	No	No	No	1	12	0	56	3	0	99	139	NA	Metropolitan	Below 65K	Lung	Lung	0	0	0	0	0	0	2013-2016	51-60	0
2016	0	0	51	9999	4	9999	No	No	Yes	No	1	20	0	56	9	0	99	116	NA	Metropolitan	Above 65K	Pancreas	Pancreato-biliary	0	0	0	0	0	0	2013-2016	51-60	0
2016	0	0	51	9999	4	9999	No	No	No	No	1	12	0	56	6	2	99	141	NA	Urban	Below 65K	Lung	Lung	0	0	0	0	0	0	2013-2016	51-60	0
2016	0	0	51	9999	4	9999	No	No	No	No	1	15	0	56	6	2	2	139	NA	Urban	Below 65K	Lung	Lung	0	0	0	0	0	0	2013-2016	51-60	0
2016	0	0	51	9999	4	9999	No	No	No	No	1	16	0	56	9	0	2	242	NA	Metropolitan	Above 65K	Prostate	Prostate	0	0	0	0	0	0	2013-2016	51-60	0
2016	1	0	51	9999	4	9999	No	No	No	No	1	12	0	56	9	0	99	210	NA	Metropolitan	Above 65K	Breast	Breast	0	0	0	0	0	0	2013-2016	51-60	0
2016	0	0	51	9999	4	9999	No	No	No	Yes	1	13	0	56	6	1	1	69	NA	Urban	Below 65K	Gastro-esophageal	Gastro-esophageal	0	0	0	0	0	0	2013-2016	51-60	0
2016	0	0	51	9999	4	9999	No	No	No	No	1	21	0	56	6	0	99	141	NA	Metropolitan	Below 65K	Lung	Lung	0	0	0	0	0	0	2013-2016	51-60	0
2016	0	3	51	9999	4	9999	No	No	Yes	No	1	17	0	56	7	0	99	141	NA	Metropolitan	Above 65K	Lung	Lung	0	0	0	0	0	0	2013-2016	51-60	0
2016	1	0	51	9999	4	9999	No	No	Yes	No	1	8	0	56	9	0	99	116	NA	Metropolitan	Above 65K	Pancreas	Pancreato-biliary	0	0	0	0	0	0	2013-2016	51-60	0
2016	0	0	51	9999	4	9999	No	No	Yes	No	1	17	0	56	9	0	99	111	NA	Metropolitan	Above 65K	Pancreas	Pancreato-biliary	0	0	0	0	0	0	2013-2016	51-60	0
2016	1	0	51	9999	4	9999	No	No	No	No	1	23	0	56	2	3	99	139	NA	Urban	Below 65K	Lung	Lung	0	0	0	0	0	0	2013-2016	51-60	0
2016	1	0	51	9999	4	9999	No	No	Yes	No	1	19	0	56	4	1	1	69	NA	Urban	Below 65K	Gastro-esophageal	Gastro-esophageal	0	0	0	0	0	0	2013-2016	51-60	0
2016	0	3	51	9999	4	9999	No	No	No	Yes	1	21	0	56	9	0	2	139	NA	Metropolitan	Above 65K	Lung	Lung	0	0	0	0	0	0	2013-2016	51-60	0
2016	0	0	51	9999	4	9999	No	No	No	No	1	6	0	56	8	1	2	242	NA	Urban	Above 65K	Prostate	Prostate	0	0	0	0	0	0	2013-2016	51-60	0
2016	0	0	51	9999	4	9999	No	No	No	No	1	19	0	56	8	0	2	242	NA	Metropolitan	Above 65K	Prostate	Prostate	0	0	0	0	0	0	2013-2016	51-60	0
2016	1	0	51	9999	4	9999	No	No	No	No	1	16	0	56	6	0	99	113	NA	Metropolitan	Below 65K	Pancreas	Pancreato-biliary	0	0	0	0	0	0	2013-2016	51-60	0
2016	0	1	51	9999	4	9999	No	No	Yes	No	1	10	0	56	6	0	1	80	NA	Metropolitan	Below 65K	Gastro-esophageal	Gastro-esophageal	0	0	0	0	0	0	2013-2016	51-60	0
2016	0	0	51	9999	4	9999	No	No	No	No	1	13	0	56	9	1	99	137	NA	Urban	Above 65K	Lung	Lung	0	0	0	0	0	0	2013-2016	51-60	0
2016	0	0	51	9999	4	9999	No	No	No	No	1	13	0	56	8	0	99	242	NA	Metropolitan	Above 65K	Prostate	Prostate	0	0	0	0	0	0	2013-2016	51-60	0
2016	0	1	51	9999	4	9999	No	No	Yes	No	1	14	0	57	4	1	99	111	NA	Urban	Below 65K	Pancreas	Pancreato-biliary	0	0	0	0	0	0	2013-2016	51-60	0
2016	1	0	51	9999	4	9999	No	No	Yes	No	1	20	0	57	2	1	99	111	NA	Urban	Below 65K	Pancreas	Pancreato-biliary	0	0	0	0	0	0	2013-2016	51-60	0
2016	0	0	51	9999	4	9999	No	No	No	No	1	21	0	57	4	2	2	242	NA	Urban	Below 65K	Prostate	Prostate	0	0	0	0	0	0	2013-2016	51-60	0
2016	0	1	51	9999	4	9999	No	No	No	Yes	1	18	0	57	2	1	1	141	NA	Urban	Below 65K	Lung	Lung	0	0	0	0	0	0	2013-2016	51-60	0
2016	0	0	51	9999	4	9999	No	No	No	No	1	12	0	57	9	1	2	242	NA	Urban	Above 65K	Prostate	Prostate	0	0	0	0	0	0	2013-2016	51-60	0
2016	1	0	51	9999	4	9999	No	No	No	No	1	11	0	57	7	0	99	228	NA	Metropolitan	Above 65K	Ovary	Ovary	0	0	0	0	0	0	2013-2016	51-60	0
2016	0	0	51	9999	4	9999	No	No	No	No	1	17	0	57	3	2	99	137	NA	Urban	Below 65K	Lung	Lung	0	0	0	0	0	0	2013-2016	51-60	0
2016	1	0	51	9999	4	9999	No	No	Yes	No	1	18	0	57	0	3	99	112	NA	Urban	NA	Pancreas	Pancreato-biliary	0	0	0	0	0	0	2013-2016	51-60	0
2016	0	0	51	9999	4	9999	No	No	Yes	No	1	14	0	57	7	0	2	69	NA	Metropolitan	Above 65K	Gastro-esophageal	Gastro-esophageal	0	0	0	0	0	0	2013-2016	51-60	0
2016	1	0	51	9999	4	9999	No	No	No	Yes	1	20	0	57	0	3	1	137	NA	Urban	NA	Lung	Lung	0	0	0	0	0	0	2013-2016	51-60	0
2016	1	0	51	9999	4	9999	No	No	No	Yes	1	4	0	57	6	0	2	139	NA	Metropolitan	Below 65K	Lung	Lung	0	0	0	0	0	0	2013-2016	51-60	0
2016	1	0	51	9999	4	9999	No	No	No	Yes	1	17	0	57	9	1	1	137	NA	Urban	Above 65K	Lung	Lung	0	0	0	0	0	0	2013-2016	51-60	0
2016	1	0	51	9999	4	9999	No	No	No	No	1	18	0	57	3	1	99	139	NA	Urban	Below 65K	Lung	Lung	0	0	0	0	0	0	2013-2016	51-60	0
2016	1	1	51	9999	4	9999	No	No	No	No	1	23	0	57	8	0	99	139	NA	Metropolitan	Above 65K	Lung	Lung	0	0	0	0	0	0	2013-2016	51-60	0
2016	0	0	51	9999	4	9999	No	No	No	No	1	19	0	57	9	0	99	242	NA	Metropolitan	Above 65K	Prostate	Prostate	0	0	0	0	0	0	2013-2016	51-60	0
2016	0	0	51	9999	4	9999	No	No	Yes	No	1	18	0	57	9	1	2	72	NA	Urban	Above 65K	Gastro-esophageal	Gastro-esophageal	0	0	0	0	0	0	2013-2016	51-60	0
2016	0	1	51	9999	4	9999	No	No	No	No	1	19	0	57	9	0	1	242	NA	Metropolitan	Above 65K	Prostate	Prostate	0	0	0	0	0	0	2013-2016	51-60	0
2016	1	0	51	9999	4	9999	No	No	No	No	1	15	0	57	6	0	2	80	NA	Metropolitan	Below 65K	Gastro-esophageal	Gastro-esophageal	0	0	0	0	0	0	2013-2016	51-60	0
2016	1	0	51	9999	4	9999	No	No	Yes	No	1	13	0	57	6	0	99	112	NA	Metropolitan	Below 65K	Pancreas	Pancreato-biliary	0	0	0	0	0	0	2013-2016	51-60	0
2016	1	0	51	9999	4	9999	No	No	No	No	1	18	0	57	6	0	0	141	NA	Metropolitan	Below 65K	Lung	Lung	0	0	0	0	0	0	2013-2016	51-60	0
2016	0	0	51	9999	4	9999	No	No	Yes	Yes	1	20	0	57	8	0	2	69	NA	Metropolitan	Above 65K	Gastro-esophageal	Gastro-esophageal	0	0	0	0	0	0	2013-2016	51-60	0
2016	0	0	51	9999	4	9999	No	No	No	No	1	21	0	57	5	2	1	70	NA	Urban	Below 65K	Gastro-esophageal	Gastro-esophageal	0	0	0	0	0	0	2013-2016	51-60	0
2016	0	3	51	9999	4	9999	No	No	No	Yes	1	11	0	57	5	0	2	141	NA	Metropolitan	Below 65K	Lung	Lung	0	0	0	0	0	0	2013-2016	51-60	0
2016	0	0	51	9999	4	9999	No	No	No	Yes	1	21	0	58	4	1	1	72	NA	Urban	Below 65K	Gastro-esophageal	Gastro-esophageal	0	0	0	0	0	0	2013-2016	51-60	0
2016	1	0	51	9999	4	9999	No	No	No	Yes	1	17	0	58	5	1	2	137	NA	Urban	Below 65K	Lung	Lung	0	0	0	0	0	0	2013-2016	51-60	0
2016	0	0	51	9999	4	9999	No	No	No	No	1	15	0	58	6	1	2	69	NA	Urban	Below 65K	Gastro-esophageal	Gastro-esophageal	0	0	0	0	0	0	2013-2016	51-60	0
2016	1	0	51	9999	4	9999	No	No	No	Yes	1	23	0	58	5	1	99	141	NA	Urban	Below 65K	Lung	Lung	0	0	0	0	0	0	2013-2016	51-60	0
2016	1	0	51	9999	4	9999	No	No	No	No	1	22	0	58	9	1	2	136	NA	Urban	Above 65K	Lung	Lung	0	0	0	0	0	0	2013-2016	51-60	0
2016	0	0	51	9999	4	9999	No	No	No	No	1	18	0	58	6	2	1	242	NA	Urban	Below 65K	Prostate	Prostate	0	0	0	0	0	0	2013-2016	51-60	0
2016	1	1	51	9999	4	9999	No	No	No	No	1	22	0	58	9	1	99	228	NA	Urban	Above 65K	Ovary	Ovary	0	0	0	0	0	0	2013-2016	51-60	0
2016	1	1	51	9999	4	9999	No	No	Yes	Yes	1	5	0	58	9	1	99	80	NA	Urban	Above 65K	Gastro-esophageal	Gastro-esophageal	0	0	0	0	0	0	2013-2016	51-60	0
2016	0	0	51	9999	4	9999	No	No	Yes	No	1	16	0	58	8	0	99	72	NA	Metropolitan	Above 65K	Gastro-esophageal	Gastro-esophageal	0	0	0	0	0	0	2013-2016	51-60	0
2016	0	0	51	9999	4	9999	No	No	Yes	No	1	21	0	58	9	0	2	72	NA	Metropolitan	Above 65K	Gastro-esophageal	Gastro-esophageal	0	0	0	0	0	0	2013-2016	51-60	0
2016	0	0	51	9999	4	9999	No	No	No	Yes	1	12	0	58	9	0	1	141	NA	Metropolitan	Above 65K	Lung	Lung	0	0	0	0	0	0	2013-2016	51-60	0
2016	1	0	51	9999	4	9999	No	No	No	Yes	1	12	0	58	9	0	99	139	NA	Metropolitan	Above 65K	Lung	Lung	0	0	0	0	0	0	2013-2016	51-60	0
2016	1	0	51	9999	4	9999	No	No	No	No	1	13	0	58	6	0	99	138	NA	Metropolitan	Below 65K	Lung	Lung	0	0	0	0	0	0	2013-2016	51-60	0
2016	1	0	51	9999	4	9999	No	No	Yes	No	1	19	0	58	6	0	99	116	NA	Metropolitan	Below 65K	Pancreas	Pancreato-biliary	0	0	0	0	0	0	2013-2016	51-60	0
2016	0	0	51	9999	4	9999	No	No	No	No	1	16	0	58	6	0	1	242	NA	Metropolitan	Below 65K	Prostate	Prostate	0	0	0	0	0	0	2013-2016	51-60	0
2016	1	0	51	9999	4	9999	No	No	No	Yes	1	16	0	58	6	0	0	137	NA	Metropolitan	Below 65K	Lung	Lung	0	0	0	0	0	0	2013-2016	51-60	0
2016	1	0	51	9999	4	9999	No	No	Yes	No	1	17	0	58	6	0	99	110	NA	Metropolitan	Below 65K	Pancreas	Pancreato-biliary	0	0	0	0	0	0	2013-2016	51-60	0
2016	1	0	51	9999	4	9999	No	No	Yes	Yes	1	14	0	58	4	1	99	141	NA	Urban	Below 65K	Lung	Lung	0	0	0	0	0	0	2013-2016	51-60	0
2016	1	0	51	9999	4	9999	No	No	No	Yes	1	12	0	58	5	1	99	117	NA	Urban	Below 65K	Pancreas	Pancreato-biliary	0	0	0	0	0	0	2013-2016	51-60	0
2016	1	0	51	9999	4	9999	No	No	No	Yes	1	15	0	58	6	1	2	137	NA	Urban	Below 65K	Lung	Lung	0	0	0	0	0	0	2013-2016	51-60	0
2016	1	0	51	9999	4	9999	No	No	No	No	1	19	0	58	8	0	99	139	NA	Metropolitan	Above 65K	Lung	Lung	0	0	0	0	0	0	2013-2016	51-60	0
2016	1	0	51	9999	4	9999	No	No	Yes	No	1	19	0	58	6	0	99	110	NA	Metropolitan	Below 65K	Pancreas	Pancreato-biliary	0	0	0	0	0	0	2013-2016	51-60	0
2016	1	2	51	9999	4	9999	No	No	No	No	1	17	0	58	2	3	99	73	NA	Urban	Below 65K	Gastro-esophageal	Gastro-esophageal	0	0	0	0	0	0	2013-2016	51-60	0
2016	0	0	51	9999	4	9999	No	No	No	Yes	1	14	0	58	0	3	99	140	NA	Urban	NA	Lung	Lung	0	0	0	0	0	0	2013-2016	51-60	0
2016	0	0	51	9999	4	9999	No	No	Yes	Yes	1	11	0	58	4	0	1	72	NA	Metropolitan	Below 65K	Gastro-esophageal	Gastro-esophageal	0	0	0	0	0	0	2013-2016	51-60	0
2016	1	0	51	9999	4	9999	No	No	No	Yes	1	21	0	58	2	2	99	139	NA	Urban	Below 65K	Lung	Lung	0	0	0	0	0	0	2013-2016	51-60	0
2016	0	1	51	9999	4	9999	No	No	No	No	1	22	0	58	0	3	99	137	NA	Urban	NA	Lung	Lung	0	0	0	0	0	0	2013-2016	51-60	0
2016	0	0	51	9999	4	9999	No	No	Yes	No	1	22	0	58	6	0	2	72	NA	Metropolitan	Below 65K	Gastro-esophageal	Gastro-esophageal	0	0	0	0	0	0	2013-2016	51-60	0
2016	0	0	51	9999	4	9999	No	No	No	No	1	15	0	58	5	3	99	138	NA	Urban	Below 65K	Lung	Lung	0	0	0	0	0	0	2013-2016	51-60	0
2016	1	0	51	9999	4	9999	No	No	Yes	No	1	23	0	58	9	0	99	111	NA	Metropolitan	Above 65K	Pancreas	Pancreato-biliary	0	0	0	0	0	0	2013-2016	51-60	0
2016	0	0	51	9999	4	9999	No	No	Yes	No	1	12	0	58	9	0	99	116	NA	Metropolitan	Above 65K	Pancreas	Pancreato-biliary	0	0	0	0	0	0	2013-2016	51-60	0
2016	0	0	51	9999	4	9999	No	No	No	No	1	5	0	58	7	0	2	242	NA	Metropolitan	Above 65K	Prostate	Prostate	0	0	0	0	0	0	2013-2016	51-60	0
2016	0	0	51	9999	4	9999	No	No	No	No	1	15	0	58	7	0	2	242	NA	Metropolitan	Above 65K	Prostate	Prostate	0	0	0	0	0	0	2013-2016	51-60	0
2016	0	0	51	9999	4	9999	No	No	No	No	1	13	0	59	9	0	2	242	NA	Metropolitan	Above 65K	Prostate	Prostate	0	0	0	0	0	0	2013-2016	51-60	0
2016	0	0	51	9999	4	9999	No	No	Yes	No	1	17	0	59	9	0	99	72	NA	Metropolitan	Above 65K	Gastro-esophageal	Gastro-esophageal	0	0	0	0	0	0	2013-2016	51-60	0
2016	1	1	51	9999	4	9999	No	No	No	Yes	1	20	0	59	9	1	99	141	NA	Urban	Above 65K	Lung	Lung	0	0	0	0	0	0	2013-2016	51-60	0
2016	0	0	51	9999	4	9999	No	No	No	No	1	12	0	59	4	2	1	70	NA	Urban	Below 65K	Gastro-esophageal	Gastro-esophageal	0	0	0	0	0	0	2013-2016	51-60	0
2016	1	1	51	9999	4	9999	No	No	No	No	1	20	0	59	1	0	99	137	NA	Metropolitan	Below 65K	Lung	Lung	0	0	0	0	0	0	2013-2016	51-60	0
2016	1	3	51	9999	4	9999	No	No	No	No	1	17	0	59	9	0	99	136	NA	Metropolitan	Above 65K	Lung	Lung	0	0	0	0	0	0	2013-2016	51-60	0
2016	0	0	51	9999	4	9999	No	No	No	No	1	19	0	59	9	0	2	242	NA	Metropolitan	Above 65K	Prostate	Prostate	0	0	0	0	0	0	2013-2016	51-60	0
2016	1	0	51	9999	4	9999	No	No	No	No	1	9	0	59	8	0	99	228	NA	Metropolitan	Above 65K	Ovary	Ovary	0	0	0	0	0	0	2013-2016	51-60	0
2016	0	0	51	9999	4	9999	No	No	No	No	1	16	0	59	9	0	99	242	NA	Metropolitan	Above 65K	Prostate	Prostate	0	0	0	0	0	0	2013-2016	51-60	0
2016	1	3	51	9999	4	9999	No	No	No	Yes	1	12	0	59	9	1	99	139	NA	Urban	Above 65K	Lung	Lung	0	0	0	0	0	0	2013-2016	51-60	0
2016	0	3	51	9999	4	9999	No	No	No	No	1	11	0	59	9	0	99	137	NA	Metropolitan	Above 65K	Lung	Lung	0	0	0	0	0	0	2013-2016	51-60	0
2016	1	0	51	9999	4	9999	No	No	No	Yes	1	18	0	59	9	0	99	141	NA	Metropolitan	Above 65K	Lung	Lung	0	0	0	0	0	0	2013-2016	51-60	0
2016	0	0	51	9999	4	9999	No	No	Yes	No	1	19	0	59	6	0	2	110	NA	Metropolitan	Below 65K	Pancreas	Pancreato-biliary	0	0	0	0	0	0	2013-2016	51-60	0
2016	0	3	51	9999	4	9999	No	No	No	No	1	12	0	59	6	1	99	137	NA	Urban	Below 65K	Lung	Lung	0	0	0	0	0	0	2013-2016	51-60	0
2016	0	1	51	9999	4	9999	No	No	No	No	1	13	0	59	9	0	1	242	NA	Metropolitan	Above 65K	Prostate	Prostate	0	0	0	0	0	0	2013-2016	51-60	0
2016	0	0	51	9999	4	9999	No	No	Yes	No	1	22	0	59	3	3	1	137	NA	Urban	Below 65K	Lung	Lung	0	0	0	0	0	0	2013-2016	51-60	0
2016	0	1	51	9999	4	9999	No	No	No	No	1	16	0	59	0	3	1	242	NA	Urban	NA	Prostate	Prostate	0	0	0	0	0	0	2013-2016	51-60	0
2016	1	0	51	9999	4	9999	No	No	No	No	1	23	0	59	5	2	1	138	NA	Urban	Below 65K	Lung	Lung	0	0	0	0	0	0	2013-2016	51-60	0
2016	0	0	51	9999	4	9999	No	No	No	No	1	16	0	59	2	4	2	242	NA	Rural	Below 65K	Prostate	Prostate	0	0	0	0	0	0	2013-2016	51-60	0
2016	0	3	51	9999	4	9999	No	No	No	No	1	16	0	59	6	0	1	139	NA	Metropolitan	Below 65K	Lung	Lung	0	0	0	0	0	0	2013-2016	51-60	0
2016	1	0	51	9999	4	9999	No	No	Yes	Yes	1	22	0	59	6	0	99	210	NA	Metropolitan	Below 65K	Breast	Breast	0	0	0	0	0	0	2013-2016	51-60	0
2016	0	3	51	9999	4	9999	No	No	Yes	No	1	12	0	59	6	0	2	70	NA	Metropolitan	Below 65K	Gastro-esophageal	Gastro-esophageal	0	0	0	0	0	0	2013-2016	51-60	0
2016	0	3	51	9999	4	9999	No	No	No	No	1	3	0	59	9	0	99	137	NA	Metropolitan	Above 65K	Lung	Lung	0	0	0	0	0	0	2013-2016	51-60	0
2016	0	0	51	9999	4	9999	No	No	No	No	1	20	0	59	9	0	99	137	NA	Metropolitan	Above 65K	Lung	Lung	0	0	0	0	0	0	2013-2016	51-60	0
2016	1	0	51	9999	4	9999	No	No	No	No	1	12	0	59	7	1	99	139	NA	Urban	Above 65K	Lung	Lung	0	0	0	0	0	0	2013-2016	51-60	0
2016	1	0	51	9999	4	9999	No	No	No	Yes	1	18	0	59	5	2	99	210	NA	Urban	Below 65K	Breast	Breast	0	0	0	0	0	0	2013-2016	51-60	0
2016	0	0	51	9999	4	9999	No	No	Yes	No	1	18	0	59	9	0	2	72	NA	Metropolitan	Above 65K	Gastro-esophageal	Gastro-esophageal	0	0	0	0	0	0	2013-2016	51-60	0
2016	0	1	51	9999	4	9999	No	No	No	Yes	1	16	0	59	3	0	99	137	NA	Metropolitan	Below 65K	Lung	Lung	0	0	0	0	0	0	2013-2016	51-60	0
2016	1	0	51	9999	4	9999	No	No	No	No	1	17	0	59	9	0	2	137	NA	Metropolitan	Above 65K	Lung	Lung	0	0	0	0	0	0	2013-2016	51-60	0
2016	0	0	51	9999	4	9999	No	No	No	No	1	23	0	59	8	0	2	75	NA	Metropolitan	Above 65K	Gastro-esophageal	Gastro-esophageal	0	0	0	0	0	0	2013-2016	51-60	0
2016	0	0	51	9999	4	9999	No	No	No	Yes	1	12	0	59	7	1	2	242	NA	Urban	Above 65K	Prostate	Prostate	0	0	0	0	0	0	2013-2016	51-60	0
2016	0	0	51	9999	4	9999	No	No	No	Yes	1	15	0	59	6	0	99	111	NA	Metropolitan	Below 65K	Pancreas	Pancreato-biliary	0	0	0	0	0	0	2013-2016	51-60	0
2016	0	1	51	9999	4	9999	No	No	No	No	1	21	0	59	9	0	2	242	NA	Metropolitan	Above 65K	Prostate	Prostate	0	0	0	0	0	0	2013-2016	51-60	0
2016	0	1	51	9999	4	9999	No	No	No	No	1	18	0	59	9	0	99	139	NA	Metropolitan	Above 65K	Lung	Lung	0	0	0	0	0	0	2013-2016	51-60	0
2016	1	0	51	9999	4	9999	No	No	No	No	1	12	0	59	5	4	99	137	NA	Rural	Below 65K	Lung	Lung	0	0	0	0	0	0	2013-2016	51-60	0
2016	1	0	51	9999	4	9999	No	No	No	Yes	1	21	0	59	7	1	2	136	NA	Urban	Above 65K	Lung	Lung	0	0	0	0	0	0	2013-2016	51-60	0
2016	1	0	51	9999	4	9999	No	No	No	Yes	1	21	0	59	5	1	2	137	NA	Urban	Below 65K	Lung	Lung	0	0	0	0	0	0	2013-2016	51-60	0
2016	1	0	51	9999	4	9999	No	No	No	Yes	1	20	0	59	6	4	99	137	NA	Rural	Below 65K	Lung	Lung	0	0	0	0	0	0	2013-2016	51-60	0
2016	0	1	51	9999	4	9999	No	No	No	No	1	12	0	59	6	2	1	72	NA	Urban	Below 65K	Gastro-esophageal	Gastro-esophageal	0	0	0	0	0	0	2013-2016	51-60	0
2016	1	0	51	9999	4	9999	No	No	No	No	1	18	0	59	9	0	99	141	NA	Metropolitan	Above 65K	Lung	Lung	0	0	0	0	0	0	2013-2016	51-60	0
2016	0	0	51	9999	4	9999	No	No	Yes	No	1	15	0	59	5	2	0	72	NA	Urban	Below 65K	Gastro-esophageal	Gastro-esophageal	0	0	0	0	0	0	2013-2016	51-60	0
2016	0	0	51	9999	4	9999	No	No	Yes	No	1	23	0	59	1	4	1	72	NA	Rural	Below 65K	Gastro-esophageal	Gastro-esophageal	0	0	0	0	0	0	2013-2016	51-60	0
2016	0	0	51	9999	4	9999	No	No	No	No	1	19	0	59	9	1	1	242	NA	Urban	Above 65K	Prostate	Prostate	0	0	0	0	0	0	2013-2016	51-60	0
2016	0	0	51	9999	4	9999	No	No	No	No	1	22	0	59	9	0	2	79	NA	Metropolitan	Above 65K	Gastro-esophageal	Gastro-esophageal	0	0	0	0	0	0	2013-2016	51-60	0
2016	0	3	51	9999	4	9999	No	No	No	Yes	1	23	0	60	6	0	2	136	NA	Metropolitan	Below 65K	Lung	Lung	0	0	0	0	0	0	2013-2016	51-60	0
2016	1	0	51	9999	4	9999	No	No	No	No	1	20	0	60	6	0	99	139	NA	Metropolitan	Below 65K	Lung	Lung	0	0	0	0	0	0	2013-2016	51-60	0
2016	1	0	51	9999	4	9999	No	No	Yes	No	1	14	0	60	9	0	99	111	NA	Metropolitan	Above 65K	Pancreas	Pancreato-biliary	0	0	0	0	0	0	2013-2016	51-60	0
2016	1	0	51	9999	4	9999	No	No	No	Yes	1	17	0	60	9	0	99	141	NA	Metropolitan	Above 65K	Lung	Lung	0	0	0	0	0	0	2013-2016	51-60	0
2016	0	0	51	9999	4	9999	No	No	No	No	1	13	0	60	9	3	2	80	NA	Urban	Above 65K	Gastro-esophageal	Gastro-esophageal	0	0	0	0	0	0	2013-2016	51-60	0
2016	0	1	51	9999	4	9999	No	No	No	No	1	21	0	60	7	1	2	242	NA	Urban	Above 65K	Prostate	Prostate	0	0	0	0	0	0	2013-2016	51-60	0
2016	0	1	51	9999	4	9999	No	No	No	No	1	21	0	60	7	1	2	242	NA	Urban	Above 65K	Prostate	Prostate	0	0	0	0	0	0	2013-2016	51-60	0
2016	0	99	51	9999	4	9999	No	No	Yes	No	1	13	0	60	7	1	99	80	NA	Urban	Above 65K	Gastro-esophageal	Gastro-esophageal	0	0	0	0	0	0	2013-2016	51-60	0
2016	0	3	51	9999	4	9999	No	No	No	No	1	8	0	60	9	1	2	242	NA	Urban	Above 65K	Prostate	Prostate	0	0	0	0	0	0	2013-2016	51-60	0
2016	1	1	51	9999	4	9999	No	No	Yes	No	1	15	0	60	9	0	99	139	NA	Metropolitan	Above 65K	Lung	Lung	0	0	0	0	0	0	2013-2016	51-60	0
2016	0	1	51	9999	4	9999	No	No	No	Yes	1	15	0	60	6	0	99	111	NA	Metropolitan	Below 65K	Pancreas	Pancreato-biliary	0	0	0	0	0	0	2013-2016	51-60	0
2016	0	0	51	9999	4	9999	No	No	No	No	1	18	0	60	3	0	2	242	NA	Metropolitan	Below 65K	Prostate	Prostate	0	0	0	0	0	0	2013-2016	51-60	0
2016	0	1	51	9999	4	9999	No	No	No	No	1	19	0	60	9	0	99	137	NA	Metropolitan	Above 65K	Lung	Lung	0	0	0	0	0	0	2013-2016	51-60	0
2016	1	3	51	9999	4	9999	No	No	No	No	1	21	0	60	9	0	99	228	NA	Metropolitan	Above 65K	Ovary	Ovary	0	0	0	0	0	0	2013-2016	51-60	0
2016	1	0	51	9999	4	9999	No	No	Yes	No	1	20	0	60	6	0	99	111	NA	Metropolitan	Below 65K	Pancreas	Pancreato-biliary	0	0	0	0	0	0	2013-2016	51-60	0
2016	0	0	51	9999	4	9999	No	No	No	No	1	19	0	60	9	0	2	242	NA	Metropolitan	Above 65K	Prostate	Prostate	0	0	0	0	0	0	2013-2016	51-60	0
2016	1	0	51	9999	4	9999	No	No	No	Yes	1	18	0	60	9	0	99	112	NA	Metropolitan	Above 65K	Pancreas	Pancreato-biliary	0	0	0	0	0	0	2013-2016	51-60	0
2016	1	1	51	9999	4	9999	No	No	No	Yes	1	20	0	60	5	0	99	137	NA	Metropolitan	Below 65K	Lung	Lung	0	0	0	0	0	0	2013-2016	51-60	0
2016	0	1	51	9999	4	9999	No	No	No	No	1	17	0	60	1	2	2	242	NA	Urban	Below 65K	Prostate	Prostate	0	0	0	0	0	0	2013-2016	51-60	0
2016	1	0	51	9999	4	9999	No	No	No	Yes	1	20	0	60	4	0	0	137	NA	Metropolitan	Below 65K	Lung	Lung	0	0	0	0	0	0	2013-2016	51-60	0
2016	1	0	51	9999	4	9999	No	No	No	No	1	12	0	60	1	2	2	137	NA	Urban	Below 65K	Lung	Lung	0	0	0	0	0	0	2013-2016	51-60	0
2016	1	1	51	9999	4	9999	No	No	No	No	1	20	0	60	1	3	1	137	NA	Urban	Below 65K	Lung	Lung	0	0	0	0	0	0	2013-2016	51-60	0
2016	0	0	51	9999	4	9999	No	No	No	No	1	9	0	60	9	0	2	242	NA	Metropolitan	Above 65K	Prostate	Prostate	0	0	0	0	0	0	2013-2016	51-60	0
2016	1	3	51	9999	4	9999	No	No	No	Yes	1	20	0	60	5	1	99	141	NA	Urban	Below 65K	Lung	Lung	0	0	0	0	0	0	2013-2016	51-60	0
2016	0	1	51	9999	4	9999	No	No	Yes	Yes	1	18	0	60	9	0	1	116	NA	Metropolitan	Above 65K	Pancreas	Pancreato-biliary	0	0	0	0	0	0	2013-2016	51-60	0
2016	0	0	51	9999	4	9999	No	No	No	No	1	18	0	60	9	1	99	137	NA	Urban	Above 65K	Lung	Lung	0	0	0	0	0	0	2013-2016	51-60	0
2016	0	0	51	9999	4	9999	No	No	No	No	1	15	0	60	9	0	2	242	NA	Metropolitan	Above 65K	Prostate	Prostate	0	0	0	0	0	0	2013-2016	51-60	0
2016	0	1	51	9999	4	9999	No	No	No	No	1	13	0	60	5	1	2	242	NA	Urban	Below 65K	Prostate	Prostate	0	0	0	0	0	0	2013-2016	51-60	0
2016	1	1	51	9999	4	9999	No	No	Yes	No	1	15	0	60	2	1	99	112	NA	Urban	Below 65K	Pancreas	Pancreato-biliary	0	0	0	0	0	0	2013-2016	51-60	0
2016	0	1	51	9999	4	9999	No	No	No	Yes	1	19	0	60	9	1	99	141	NA	Urban	Above 65K	Lung	Lung	0	0	0	0	0	0	2013-2016	51-60	0
2016	0	0	51	9999	4	9999	No	No	No	No	1	16	0	60	3	2	2	242	NA	Urban	Below 65K	Prostate	Prostate	0	0	0	0	0	0	2013-2016	51-60	0
2016	1	1	51	9999	4	9999	No	No	No	Yes	1	16	0	60	4	0	99	137	NA	Metropolitan	Below 65K	Lung	Lung	0	0	0	0	0	0	2013-2016	51-60	0
2016	1	0	51	9999	4	9999	No	No	No	Yes	1	23	0	60	4	2	99	137	NA	Urban	Below 65K	Lung	Lung	0	0	0	0	0	0	2013-2016	51-60	0
2016	0	0	51	9999	4	9999	No	No	No	Yes	1	21	0	60	4	0	99	137	NA	Metropolitan	Below 65K	Lung	Lung	0	0	0	0	0	0	2013-2016	51-60	0
2016	0	0	51	9999	4	9999	No	No	No	No	1	17	0	60	8	0	99	137	NA	Metropolitan	Above 65K	Lung	Lung	0	0	0	0	0	0	2013-2016	51-60	0
2016	0	0	51	9999	4	9999	No	No	Yes	Yes	1	2	0	60	2	3	99	112	NA	Urban	Below 65K	Pancreas	Pancreato-biliary	0	0	0	0	0	0	2013-2016	51-60	0
2016	0	0	51	9999	4	9999	No	No	No	No	1	15	0	60	8	0	99	242	NA	Metropolitan	Above 65K	Prostate	Prostate	0	0	0	0	0	0	2013-2016	51-60	0
2016	0	0	51	9999	4	9999	No	No	No	Yes	1	15	0	60	6	0	1	137	NA	Metropolitan	Below 65K	Lung	Lung	0	0	0	0	0	0	2013-2016	51-60	0
2016	1	0	51	9999	4	9999	No	No	No	No	1	13	0	60	9	0	2	81	NA	Metropolitan	Above 65K	Small bowl	Other	0	0	0	0	0	0	2013-2016	51-60	0
2016	0	0	51	9999	4	9999	No	No	Yes	No	1	12	0	60	8	0	99	110	NA	Metropolitan	Above 65K	Pancreas	Pancreato-biliary	0	0	0	0	0	0	2013-2016	51-60	0
2016	1	1	51	9999	4	9999	No	No	No	Yes	1	13	0	61	6	0	2	137	NA	Metropolitan	Below 65K	Lung	Lung	0	0	0	0	0	0	2013-2016	61-70	0
2016	1	99	51	9999	4	9999	No	No	No	No	1	0.5	0	61	6	0	99	210	NA	Metropolitan	Below 65K	Breast	Breast	0	0	0	0	0	0	2013-2016	61-70	0
2016	0	0	51	9999	4	9999	No	No	No	Yes	1	16	0	61	3	1	99	141	NA	Urban	Below 65K	Lung	Lung	0	0	0	0	0	0	2013-2016	61-70	0
2016	0	0	51	9999	4	9999	No	No	Yes	No	1	14	0	61	8	1	2	73	NA	Urban	Above 65K	Gastro-esophageal	Gastro-esophageal	0	0	0	0	0	0	2013-2016	61-70	0
2016	0	0	51	9999	4	9999	No	No	No	No	1	0.5	0	61	6	0	99	139	NA	Metropolitan	Below 65K	Lung	Lung	0	0	0	0	0	0	2013-2016	61-70	0
2016	0	1	51	9999	4	9999	No	No	No	No	1	18	0	61	4	1	99	137	NA	Urban	Below 65K	Lung	Lung	0	0	0	0	0	0	2013-2016	61-70	0
2016	0	0	51	9999	4	9999	No	No	No	No	1	15	0	61	6	0	2	242	NA	Metropolitan	Below 65K	Prostate	Prostate	0	0	0	0	0	0	2013-2016	61-70	0
2016	1	0	51	9999	4	9999	No	No	Yes	No	1	14	0	61	6	0	99	228	NA	Metropolitan	Below 65K	Ovary	Ovary	0	0	0	0	0	0	2013-2016	61-70	0
2016	0	0	51	9999	4	9999	No	No	No	No	1	3	1	61	6	0	99	137	NA	Metropolitan	Below 65K	Lung	Lung	0	0	0	1	0	0	2013-2016	61-70	0
2016	0	0	51	9999	4	9999	No	No	No	Yes	1	14	0	61	6	0	99	97	NA	Metropolitan	Below 65K	Rectum	CRC	0	0	0	0	0	0	2013-2016	61-70	0
2016	1	3	51	9999	4	9999	No	No	Yes	No	1	18	0	61	9	0	3	210	NA	Metropolitan	Above 65K	Breast	Breast	0	0	0	0	0	0	2013-2016	61-70	0
2016	1	0	51	9999	4	9999	No	No	No	Yes	1	18	0	61	2	2	1	137	NA	Urban	Below 65K	Lung	Lung	0	0	0	0	0	0	2013-2016	61-70	0
2016	0	0	51	9999	4	9999	No	No	No	Yes	1	16	0	61	4	1	99	137	NA	Urban	Below 65K	Lung	Lung	0	0	0	0	0	0	2013-2016	61-70	0
2016	0	1	51	9999	4	9999	No	No	No	Yes	1	19	0	61	1	4	99	137	NA	Rural	Below 65K	Lung	Lung	0	0	0	0	0	0	2013-2016	61-70	0
2016	0	0	51	9999	4	9999	No	No	No	No	1	13	0	61	0	3	1	242	NA	Urban	NA	Prostate	Prostate	0	0	0	0	0	0	2013-2016	61-70	0
2016	0	0	51	9999	4	9999	No	No	No	Yes	1	13	0	61	7	0	99	110	NA	Metropolitan	Above 65K	Pancreas	Pancreato-biliary	0	0	0	0	0	0	2013-2016	61-70	0
2016	0	1	51	9999	4	9999	No	No	No	No	1	12	0	61	7	0	99	110	NA	Metropolitan	Above 65K	Pancreas	Pancreato-biliary	0	0	0	0	0	0	2013-2016	61-70	0
2016	1	3	51	9999	4	9999	No	No	No	Yes	1	14	0	61	9	0	99	137	NA	Metropolitan	Above 65K	Lung	Lung	0	0	0	0	0	0	2013-2016	61-70	0
2016	0	3	51	9999	4	9999	No	No	Yes	No	1	12	0	61	9	0	99	110	NA	Metropolitan	Above 65K	Pancreas	Pancreato-biliary	0	0	0	0	0	0	2013-2016	61-70	0
2016	0	0	51	9999	4	9999	No	No	No	No	1	16	0	61	3	4	2	242	NA	Rural	Below 65K	Prostate	Prostate	0	0	0	0	0	0	2013-2016	61-70	0
2016	1	3	51	9999	4	9999	No	No	No	Yes	1	18	0	61	9	0	99	139	NA	Metropolitan	Above 65K	Lung	Lung	0	0	0	0	0	0	2013-2016	61-70	0
2016	1	0	51	9999	4	9999	No	No	Yes	NA	1	14	0	61	7	0	1	69	NA	Metropolitan	Above 65K	Gastro-esophageal	Gastro-esophageal	0	0	0	0	0	0	2013-2016	61-70	0
2016	1	0	51	9999	4	9999	No	No	No	No	1	14	0	61	7	0	99	139	NA	Metropolitan	Above 65K	Lung	Lung	0	0	0	0	0	0	2013-2016	61-70	0
2016	1	0	51	9999	4	9999	No	No	No	Yes	1	22	0	61	9	0	99	137	NA	Metropolitan	Above 65K	Lung	Lung	0	0	0	0	0	0	2013-2016	61-70	0
2016	0	1	51	9999	4	9999	No	No	No	Yes	1	12	0	61	6	0	1	81	NA	Metropolitan	Below 65K	Small bowl	Other	0	0	0	0	0	0	2013-2016	61-70	0
2016	0	1	51	9999	4	9999	No	No	No	Yes	1	22	0	61	3	0	99	137	NA	Metropolitan	Below 65K	Lung	Lung	0	0	0	0	0	0	2013-2016	61-70	0
2016	0	0	51	9999	4	9999	No	No	No	Yes	1	19	0	61	6	0	1	137	NA	Metropolitan	Below 65K	Lung	Lung	0	0	0	0	0	0	2013-2016	61-70	0
2016	1	0	51	9999	4	9999	No	No	No	No	1	22	0	61	9	1	2	139	NA	Urban	Above 65K	Lung	Lung	0	0	0	0	0	0	2013-2016	61-70	0
2016	0	1	51	9999	4	9999	No	No	No	No	1	19	0	61	6	0	2	242	NA	Metropolitan	Below 65K	Prostate	Prostate	0	0	0	0	0	0	2013-2016	61-70	0
2016	0	0	51	9999	4	9999	No	No	No	No	1	12	0	61	6	0	99	72	NA	Metropolitan	Below 65K	Gastro-esophageal	Gastro-esophageal	0	0	0	0	0	0	2013-2016	61-70	0
2016	0	0	51	9999	4	9999	No	No	Yes	No	1	14	0	61	6	0	1	73	NA	Metropolitan	Below 65K	Gastro-esophageal	Gastro-esophageal	0	0	0	0	0	0	2013-2016	61-70	0
2016	0	0	51	9999	4	9999	No	No	No	Yes	1	6	0	61	6	0	99	141	NA	Metropolitan	Below 65K	Lung	Lung	0	0	0	0	0	0	2013-2016	61-70	0
2016	0	0	51	9999	4	9999	No	No	No	No	1	13	0	61	6	0	2	242	NA	Metropolitan	Below 65K	Prostate	Prostate	0	0	0	0	0	0	2013-2016	61-70	0
2016	1	0	51	9999	4	9999	No	No	Yes	No	1	15	0	62	6	0	99	110	NA	Metropolitan	Below 65K	Pancreas	Pancreato-biliary	0	0	0	0	0	0	2013-2016	61-70	0
2016	1	3	51	9999	4	9999	No	No	No	Yes	1	20	0	62	6	0	99	228	NA	Metropolitan	Below 65K	Ovary	Ovary	0	0	0	0	0	0	2013-2016	61-70	0
2016	0	3	51	9999	4	9999	No	No	No	No	1	0.5	0	62	6	0	2	140	NA	Metropolitan	Below 65K	Lung	Lung	0	0	0	0	0	0	2013-2016	61-70	0
2016	0	0	51	9999	4	9999	No	No	No	Yes	1	15	0	62	6	0	2	242	NA	Metropolitan	Below 65K	Prostate	Prostate	0	0	0	0	0	0	2013-2016	61-70	0
2016	0	0	51	9999	4	9999	No	No	No	No	1	12	0	62	6	0	99	112	NA	Metropolitan	Below 65K	Pancreas	Pancreato-biliary	0	0	0	0	0	0	2013-2016	61-70	0
2016	0	0	51	9999	4	9999	No	No	No	Yes	1	12	0	62	9	0	99	110	NA	Metropolitan	Above 65K	Pancreas	Pancreato-biliary	0	0	0	0	0	0	2013-2016	61-70	0
2016	0	1	51	9999	4	9999	No	No	No	No	1	14	0	62	3	0	99	139	NA	Metropolitan	Below 65K	Lung	Lung	0	0	0	0	0	0	2013-2016	61-70	0
2016	1	0	51	9999	4	9999	No	No	No	No	1	13	0	62	9	0	99	139	NA	Metropolitan	Above 65K	Lung	Lung	0	0	0	0	0	0	2013-2016	61-70	0
2016	1	1	51	9999	4	9999	No	No	No	No	1	14	0	62	9	2	99	111	NA	Urban	Above 65K	Pancreas	Pancreato-biliary	0	0	0	0	0	0	2013-2016	61-70	0
2016	1	3	51	9999	4	9999	No	No	No	Yes	1	17	0	62	7	1	99	139	NA	Urban	Above 65K	Lung	Lung	0	0	0	0	0	0	2013-2016	61-70	0
2016	0	0	51	9999	4	9999	No	No	No	Yes	1	14	0	62	8	1	99	137	NA	Urban	Above 65K	Lung	Lung	0	0	0	0	0	0	2013-2016	61-70	0
2016	0	0	51	9999	4	9999	No	No	No	Yes	1	14	0	62	9	0	2	72	NA	Metropolitan	Above 65K	Gastro-esophageal	Gastro-esophageal	0	0	0	0	0	0	2013-2016	61-70	0
2016	0	2	51	9999	4	9999	No	No	No	No	1	16	0	62	5	2	99	137	NA	Urban	Below 65K	Lung	Lung	0	0	0	0	0	0	2013-2016	61-70	0
2016	0	0	51	9999	4	9999	No	No	Yes	NA	1	14	0	62	3	4	2	69	NA	Rural	Below 65K	Gastro-esophageal	Gastro-esophageal	0	0	0	0	0	0	2013-2016	61-70	0
2016	0	0	51	9999	4	9999	No	No	Yes	No	1	21	0	62	9	0	1	72	NA	Metropolitan	Above 65K	Gastro-esophageal	Gastro-esophageal	0	0	0	0	0	0	2013-2016	61-70	0
2016	0	3	51	9999	4	9999	No	No	No	No	1	19	0	62	9	0	2	242	NA	Metropolitan	Above 65K	Prostate	Prostate	0	0	0	0	0	0	2013-2016	61-70	0
2016	1	0	51	9999	4	9999	No	No	No	Yes	1	23	0	62	6	3	99	137	NA	Urban	Below 65K	Lung	Lung	0	0	0	0	0	0	2013-2016	61-70	0
2016	1	0	51	9999	4	9999	No	No	Yes	No	1	19	0	62	8	1	3	110	NA	Urban	Above 65K	Pancreas	Pancreato-biliary	0	0	0	0	0	0	2013-2016	61-70	0
2016	0	0	51	9999	4	9999	No	No	No	Yes	1	14	0	62	9	0	1	137	NA	Metropolitan	Above 65K	Lung	Lung	0	0	0	0	0	0	2013-2016	61-70	0
2016	1	0	51	9999	4	9999	No	No	No	Yes	1	23	0	62	9	0	99	138	NA	Metropolitan	Above 65K	Lung	Lung	0	0	0	0	0	0	2013-2016	61-70	0
2016	0	0	51	9999	4	9999	No	No	No	No	1	12	0	62	9	0	99	139	NA	Metropolitan	Above 65K	Lung	Lung	0	0	0	0	0	0	2013-2016	61-70	0
2016	1	1	51	9999	4	9999	No	No	No	No	1	19	0	62	5	0	99	141	NA	Metropolitan	Below 65K	Lung	Lung	0	0	0	0	0	0	2013-2016	61-70	0
2016	0	0	51	9999	4	9999	No	No	No	No	1	21	0	62	2	4	99	137	NA	Rural	Below 65K	Lung	Lung	0	0	0	0	0	0	2013-2016	61-70	0
2016	0	0	51	9999	4	9999	No	No	Yes	Yes	1	18	0	62	4	0	99	112	NA	Metropolitan	Below 65K	Pancreas	Pancreato-biliary	0	0	0	0	0	0	2013-2016	61-70	0
2016	0	0	51	9999	4	9999	No	No	Yes	No	1	18	0	62	4	1	2	75	NA	Urban	Below 65K	Gastro-esophageal	Gastro-esophageal	0	0	0	0	0	0	2013-2016	61-70	0
2016	0	0	51	9999	4	9999	No	No	No	No	1	18	0	62	6	0	99	137	NA	Metropolitan	Below 65K	Lung	Lung	0	0	0	0	0	0	2013-2016	61-70	0
2016	1	3	51	9999	4	9999	No	No	No	No	1	17	0	62	6	1	99	228	NA	Urban	Below 65K	Ovary	Ovary	0	0	0	0	0	0	2013-2016	61-70	0
2016	0	0	51	9999	4	9999	No	No	No	No	1	20	0	62	8	0	2	79	NA	Metropolitan	Above 65K	Gastro-esophageal	Gastro-esophageal	0	0	0	0	0	0	2013-2016	61-70	0
2016	1	0	51	9999	4	9999	No	No	No	Yes	1	17	0	62	6	0	99	111	NA	Metropolitan	Below 65K	Pancreas	Pancreato-biliary	0	0	0	0	0	0	2013-2016	61-70	0
2016	0	0	51	9999	4	9999	No	No	No	No	1	19	0	62	9	0	2	69	NA	Metropolitan	Above 65K	Gastro-esophageal	Gastro-esophageal	0	0	0	0	0	0	2013-2016	61-70	0
2016	0	3	51	9999	4	9999	No	No	No	No	1	14	0	62	6	1	1	72	NA	Urban	Below 65K	Gastro-esophageal	Gastro-esophageal	0	0	0	0	0	0	2013-2016	61-70	0
2016	1	1	51	9999	4	9999	No	No	No	Yes	1	12	0	62	6	0	99	137	NA	Metropolitan	Below 65K	Lung	Lung	0	0	0	0	0	0	2013-2016	61-70	0
2016	0	0	51	9999	4	9999	No	No	No	No	1	14	0	62	3	1	99	137	NA	Urban	Below 65K	Lung	Lung	0	0	0	0	0	0	2013-2016	61-70	0
2016	0	1	51	9999	4	9999	No	No	No	No	1	13	0	62	1	2	99	137	NA	Urban	Below 65K	Lung	Lung	0	0	0	0	0	0	2013-2016	61-70	0
2016	0	1	51	9999	4	9999	No	No	Yes	No	1	15	0	62	1	2	99	81	NA	Urban	Below 65K	Small bowl	Other	0	0	0	0	0	0	2013-2016	61-70	0
2016	1	0	51	9999	4	9999	No	No	No	No	1	21	0	62	3	3	99	136	NA	Urban	Below 65K	Lung	Lung	0	0	0	0	0	0	2013-2016	61-70	0
2016	1	1	51	9999	4	9999	No	No	No	Yes	1	19	0	63	9	0	99	228	NA	Metropolitan	Above 65K	Ovary	Ovary	0	0	0	0	0	0	2013-2016	61-70	0
2016	0	0	51	9999	4	9999	No	No	No	No	1	13	0	63	9	0	1	102	NA	Metropolitan	Above 65K	Anus	Other	0	0	0	0	0	0	2013-2016	61-70	0
2016	0	0	51	9999	4	9999	No	No	No	No	1	14	0	63	7	0	1	72	NA	Metropolitan	Above 65K	Gastro-esophageal	Gastro-esophageal	0	0	0	0	0	0	2013-2016	61-70	0
2016	0	0	51	9999	4	9999	No	No	No	No	1	13	0	63	8	1	0	242	NA	Urban	Above 65K	Prostate	Prostate	0	0	0	0	0	0	2013-2016	61-70	0
2016	0	1	51	9999	4	9999	No	No	No	Yes	1	12	0	63	6	0	99	116	NA	Metropolitan	Below 65K	Pancreas	Pancreato-biliary	0	0	0	0	0	0	2013-2016	61-70	0
2016	0	0	51	9999	4	9999	No	No	Yes	No	1	18	0	63	9	0	99	117	NA	Metropolitan	Above 65K	Pancreas	Pancreato-biliary	0	0	0	0	0	0	2013-2016	61-70	0
2016	0	0	51	9999	4	9999	No	No	Yes	No	1	19	0	63	9	0	2	72	NA	Metropolitan	Above 65K	Gastro-esophageal	Gastro-esophageal	0	0	0	0	0	0	2013-2016	61-70	0
2016	1	0	51	9999	4	9999	No	No	No	Yes	1	20	0	63	8	1	1	110	NA	Urban	Above 65K	Pancreas	Pancreato-biliary	0	0	0	0	0	0	2013-2016	61-70	0
2016	0	0	51	9999	4	9999	No	No	No	Yes	1	16	0	63	8	0	99	117	NA	Metropolitan	Above 65K	Pancreas	Pancreato-biliary	0	0	0	0	0	0	2013-2016	61-70	0
2016	0	0	51	9999	4	9999	No	No	Yes	No	1	13	0	63	4	1	99	110	NA	Urban	Below 65K	Pancreas	Pancreato-biliary	0	0	0	0	0	0	2013-2016	61-70	0
2016	0	0	51	9999	4	9999	No	No	No	Yes	1	20	0	63	6	0	0	138	NA	Metropolitan	Below 65K	Lung	Lung	0	0	0	0	0	0	2013-2016	61-70	0
2016	0	0	51	9999	4	9999	No	No	Yes	No	1	14	0	63	3	4	2	242	NA	Rural	Below 65K	Prostate	Prostate	0	0	0	0	0	0	2013-2016	61-70	0
2016	1	0	51	9999	4	9999	No	No	No	No	1	22	0	63	9	0	99	137	NA	Metropolitan	Above 65K	Lung	Lung	0	0	0	0	0	0	2013-2016	61-70	0
2016	1	0	51	9999	4	9999	No	No	No	Yes	1	23	0	63	1	4	1	139	NA	Rural	Below 65K	Lung	Lung	0	0	0	0	0	0	2013-2016	61-70	0
2016	0	0	51	9999	4	9999	No	No	Yes	No	1	22	0	63	9	1	99	110	NA	Urban	Above 65K	Pancreas	Pancreato-biliary	0	0	0	0	0	0	2013-2016	61-70	0
2016	1	3	51	9999	4	9999	No	No	No	Yes	1	13	0	63	9	0	99	141	NA	Metropolitan	Above 65K	Lung	Lung	0	0	0	0	0	0	2013-2016	61-70	0
2016	0	1	51	9999	4	9999	No	No	Yes	No	1	21	0	63	9	1	99	110	NA	Urban	Above 65K	Pancreas	Pancreato-biliary	0	0	0	0	0	0	2013-2016	61-70	0
2016	0	1	51	9999	4	9999	No	No	No	No	1	22	0	63	7	1	2	242	NA	Urban	Above 65K	Prostate	Prostate	0	0	0	0	0	0	2013-2016	61-70	0
2016	1	0	51	9999	4	9999	No	No	Yes	No	1	19	0	63	9	0	0	110	NA	Metropolitan	Above 65K	Pancreas	Pancreato-biliary	0	0	0	0	0	0	2013-2016	61-70	0
2016	0	0	51	9999	4	9999	No	No	No	Yes	1	12	0	63	6	0	99	141	NA	Metropolitan	Below 65K	Lung	Lung	0	0	0	0	0	0	2013-2016	61-70	0
2016	0	0	51	9999	4	9999	No	No	No	No	1	12	0	63	6	0	99	140	NA	Metropolitan	Below 65K	Lung	Lung	0	0	0	0	0	0	2013-2016	61-70	0
2016	0	0	51	9999	4	9999	No	No	No	No	1	21	0	63	6	0	99	141	NA	Metropolitan	Below 65K	Lung	Lung	0	0	0	0	0	0	2013-2016	61-70	0
2016	0	0	51	9999	4	9999	No	No	No	No	1	22	0	63	6	0	1	65	NA	Metropolitan	Below 65K	Gastro-esophageal	Gastro-esophageal	0	0	0	0	0	0	2013-2016	61-70	0
2016	1	0	51	9999	4	9999	No	No	No	Yes	1	15	0	63	6	2	99	140	NA	Urban	Below 65K	Lung	Lung	0	0	0	0	0	0	2013-2016	61-70	0
2016	0	2	51	9999	4	9999	No	No	Yes	No	1	15	0	63	7	0	2	69	NA	Metropolitan	Above 65K	Gastro-esophageal	Gastro-esophageal	0	0	0	0	0	0	2013-2016	61-70	0
2016	1	0	51	9999	4	9999	No	No	No	Yes	1	20	0	63	5	2	99	139	NA	Urban	Below 65K	Lung	Lung	0	0	0	0	0	0	2013-2016	61-70	0
2016	0	0	51	9999	4	9999	No	No	No	Yes	1	12	0	63	4	4	0	139	NA	Rural	Below 65K	Lung	Lung	0	0	0	0	0	0	2013-2016	61-70	0
2016	0	0	51	9999	4	9999	No	No	No	No	1	14	0	63	7	0	99	68	NA	Metropolitan	Above 65K	Gastro-esophageal	Gastro-esophageal	0	0	0	0	0	0	2013-2016	61-70	0
2016	1	0	51	9999	4	9999	No	No	No	No	1	19	0	63	1	4	99	137	NA	Rural	Below 65K	Lung	Lung	0	0	0	0	0	0	2013-2016	61-70	0
2016	0	0	51	9999	4	9999	No	No	No	No	1	18	0	63	1	1	2	242	NA	Urban	Below 65K	Prostate	Prostate	0	0	0	0	0	0	2013-2016	61-70	0
2016	1	0	51	9999	4	9999	No	No	No	Yes	1	16	0	64	4	1	99	141	NA	Urban	Below 65K	Lung	Lung	0	0	0	0	0	0	2013-2016	61-70	0
2016	0	0	51	9999	4	9999	No	No	No	Yes	1	17	0	64	4	2	0	137	NA	Urban	Below 65K	Lung	Lung	0	0	0	0	0	0	2013-2016	61-70	0
2016	1	0	51	9999	4	9999	No	No	No	No	1	22	0	64	3	4	99	137	NA	Rural	Below 65K	Lung	Lung	0	0	0	0	0	0	2013-2016	61-70	0
2016	0	0	51	9999	4	9999	No	No	No	No	1	13	0	64	8	0	99	110	NA	Metropolitan	Above 65K	Pancreas	Pancreato-biliary	0	0	0	0	0	0	2013-2016	61-70	0
2016	1	0	51	9999	4	9999	No	No	Yes	No	1	13	0	64	9	0	99	137	NA	Metropolitan	Above 65K	Lung	Lung	0	0	0	0	0	0	2013-2016	61-70	0
2016	0	0	51	9999	4	9999	No	No	Yes	No	1	16	0	64	9	0	1	69	NA	Metropolitan	Above 65K	Gastro-esophageal	Gastro-esophageal	0	0	0	0	0	0	2013-2016	61-70	0
2016	1	1	51	9999	4	9999	No	No	No	Yes	1	20	0	64	7	0	99	228	NA	Metropolitan	Above 65K	Ovary	Ovary	0	0	0	0	0	0	2013-2016	61-70	0
2016	0	1	51	9999	4	9999	No	No	No	No	1	8	0	64	3	0	2	242	NA	Metropolitan	Below 65K	Prostate	Prostate	0	0	0	0	0	0	2013-2016	61-70	0
2016	0	1	51	9999	4	9999	No	No	No	No	1	18	0	64	3	0	2	242	NA	Metropolitan	Below 65K	Prostate	Prostate	0	0	0	0	0	0	2013-2016	61-70	0
2016	0	0	51	9999	4	9999	No	No	No	No	1	21	0	64	9	0	2	242	NA	Metropolitan	Above 65K	Prostate	Prostate	0	0	0	0	0	0	2013-2016	61-70	0
2016	1	0	51	9999	4	9999	No	No	No	No	1	13	0	64	8	0	99	137	NA	Metropolitan	Above 65K	Lung	Lung	0	0	0	0	0	0	2013-2016	61-70	0
2016	0	1	51	9999	4	9999	No	No	Yes	Yes	1	12	0	64	3	0	99	137	NA	Metropolitan	Below 65K	Lung	Lung	0	0	0	0	0	0	2013-2016	61-70	0
2016	0	0	51	9999	4	9999	No	No	No	No	1	13	0	64	5	4	99	137	NA	Rural	Below 65K	Lung	Lung	0	0	0	0	0	0	2013-2016	61-70	0
2016	0	0	51	9999	4	9999	No	No	No	No	1	21	0	64	3	3	2	137	NA	Urban	Below 65K	Lung	Lung	0	0	0	0	0	0	2013-2016	61-70	0
2016	0	1	51	9999	4	9999	No	No	No	Yes	1	18	0	64	6	0	2	242	NA	Metropolitan	Below 65K	Prostate	Prostate	0	0	0	0	0	0	2013-2016	61-70	0
2016	1	0	51	9999	4	9999	No	No	No	No	1	20	0	64	6	0	99	228	NA	Metropolitan	Below 65K	Ovary	Ovary	0	0	0	0	0	0	2013-2016	61-70	0
2016	0	0	51	9999	4	9999	No	No	No	No	1	13	0	64	6	0	1	139	NA	Metropolitan	Below 65K	Lung	Lung	0	0	0	0	0	0	2013-2016	61-70	0
2016	0	3	51	9999	4	9999	No	No	No	No	1	12	0	64	6	0	99	141	NA	Metropolitan	Below 65K	Lung	Lung	0	0	0	0	0	0	2013-2016	61-70	0
2016	0	3	51	9999	4	9999	No	No	Yes	NA	1	12	0	64	6	0	2	137	NA	Metropolitan	Below 65K	Lung	Lung	0	0	0	0	0	0	2013-2016	61-70	0
2016	1	0	51	9999	4	9999	No	No	No	No	1	12	0	64	6	0	99	139	NA	Metropolitan	Below 65K	Lung	Lung	0	0	0	0	0	0	2013-2016	61-70	0
2016	1	0	51	9999	4	9999	No	No	Yes	No	1	15	0	64	0	4	99	110	NA	Rural	NA	Pancreas	Pancreato-biliary	0	0	0	0	0	0	2013-2016	61-70	0
2016	0	1	51	9999	4	9999	No	No	No	Yes	1	12	0	64	6	0	99	242	NA	Metropolitan	Below 65K	Prostate	Prostate	0	0	0	0	0	0	2013-2016	61-70	0
2016	1	0	51	9999	4	9999	No	No	No	No	1	18	0	64	3	3	99	137	NA	Urban	Below 65K	Lung	Lung	0	0	0	0	0	0	2013-2016	61-70	0
2016	1	0	51	9999	4	9999	No	No	No	No	1	12	0	64	9	0	2	75	NA	Metropolitan	Above 65K	Gastro-esophageal	Gastro-esophageal	0	0	0	0	0	0	2013-2016	61-70	0
2016	1	0	51	9999	4	9999	No	No	No	Yes	1	15	0	64	9	0	2	137	NA	Metropolitan	Above 65K	Lung	Lung	0	0	0	0	0	0	2013-2016	61-70	0
2016	1	0	51	9999	4	9999	No	No	No	Yes	1	1	0	64	9	1	99	210	NA	Urban	Above 65K	Breast	Breast	0	0	0	0	0	0	2013-2016	61-70	0
2016	0	3	51	9999	4	9999	No	No	No	Yes	1	21	0	64	8	0	1	139	NA	Metropolitan	Above 65K	Lung	Lung	0	0	0	0	0	0	2013-2016	61-70	0
2016	0	0	51	9999	4	9999	No	No	No	No	1	5	0	64	6	0	2	242	NA	Metropolitan	Below 65K	Prostate	Prostate	0	0	0	0	0	0	2013-2016	61-70	0
2016	0	3	51	9999	4	9999	No	No	No	No	1	20	0	64	9	0	2	139	NA	Metropolitan	Above 65K	Lung	Lung	0	0	0	0	0	0	2013-2016	61-70	0
2016	1	1	51	9999	4	9999	No	No	No	Yes	1	14	0	64	0	3	2	79	NA	Urban	NA	Gastro-esophageal	Gastro-esophageal	0	0	0	0	0	0	2013-2016	61-70	0
2016	0	0	51	9999	4	9999	No	No	Yes	No	1	22	0	64	9	0	99	81	NA	Metropolitan	Above 65K	Small bowl	Other	0	0	0	0	0	0	2013-2016	61-70	0
2016	0	3	51	9999	4	9999	No	No	Yes	No	1	7	0	64	9	0	99	116	NA	Metropolitan	Above 65K	Pancreas	Pancreato-biliary	0	0	0	0	0	0	2013-2016	61-70	0
2016	0	0	51	9999	4	9999	No	No	No	Yes	1	17	0	64	9	0	1	138	NA	Metropolitan	Above 65K	Lung	Lung	0	0	0	0	0	0	2013-2016	61-70	0
2016	1	0	51	9999	4	9999	No	No	No	Yes	1	17	0	65	9	0	2	137	NA	Metropolitan	Above 65K	Lung	Lung	0	0	0	0	0	0	2013-2016	61-70	0
2016	1	0	51	9999	4	9999	No	No	No	Yes	1	22	0	65	9	1	0	137	NA	Urban	Above 65K	Lung	Lung	0	0	0	0	0	0	2013-2016	61-70	0
2016	0	0	51	9999	4	9999	No	No	No	No	1	19	0	65	5	1	2	72	NA	Urban	Below 65K	Gastro-esophageal	Gastro-esophageal	0	0	0	0	0	0	2013-2016	61-70	0
2016	0	3	51	9999	4	9999	No	No	No	No	1	20	0	65	9	0	99	117	NA	Metropolitan	Above 65K	Pancreas	Pancreato-biliary	0	0	0	0	0	0	2013-2016	61-70	0
2016	0	0	51	9999	4	9999	No	No	No	Yes	1	14	0	65	8	1	99	110	NA	Urban	Above 65K	Pancreas	Pancreato-biliary	0	0	0	0	0	0	2013-2016	61-70	0
2016	0	0	51	9999	4	9999	No	No	No	No	1	19	0	65	7	0	2	242	NA	Metropolitan	Above 65K	Prostate	Prostate	0	0	0	0	0	0	2013-2016	61-70	0
2016	1	0	51	9999	4	9999	No	No	No	No	1	17	0	65	8	1	2	139	NA	Urban	Above 65K	Lung	Lung	0	0	0	0	0	0	2013-2016	61-70	0
2016	1	0	51	9999	4	9999	No	No	No	No	1	17	0	65	8	0	99	137	NA	Metropolitan	Above 65K	Lung	Lung	0	0	0	0	0	0	2013-2016	61-70	0
2016	1	0	51	9999	4	9999	No	No	No	Yes	1	13	0	65	8	0	99	137	NA	Metropolitan	Above 65K	Lung	Lung	0	0	0	0	0	0	2013-2016	61-70	0
2016	0	0	51	9999	4	9999	No	No	Yes	Yes	1	16	0	65	9	0	1	69	NA	Metropolitan	Above 65K	Gastro-esophageal	Gastro-esophageal	0	0	0	0	0	0	2013-2016	61-70	0
2016	0	0	51	9999	4	9999	No	No	Yes	No	1	13	0	65	8	0	2	69	NA	Metropolitan	Above 65K	Gastro-esophageal	Gastro-esophageal	0	0	0	0	0	0	2013-2016	61-70	0
2016	1	0	51	9999	4	9999	No	No	No	Yes	1	13	0	65	6	0	2	141	NA	Metropolitan	Below 65K	Lung	Lung	0	0	0	0	0	0	2013-2016	61-70	0
2016	1	0	51	9999	4	9999	No	No	No	Yes	1	12	0	65	8	0	99	139	NA	Metropolitan	Above 65K	Lung	Lung	0	0	0	0	0	0	2013-2016	61-70	0
2016	0	0	51	9999	4	9999	No	No	No	No	1	14	0	65	6	0	2	242	NA	Metropolitan	Below 65K	Prostate	Prostate	0	0	0	0	0	0	2013-2016	61-70	0
2016	0	0	51	9999	4	9999	No	No	No	Yes	1	12	0	65	1	3	99	137	NA	Urban	Below 65K	Lung	Lung	0	0	0	0	0	0	2013-2016	61-70	0
2016	0	1	51	9999	4	9999	No	No	No	No	1	15	0	65	4	1	2	242	NA	Urban	Below 65K	Prostate	Prostate	0	0	0	0	0	0	2013-2016	61-70	0
2016	0	1	51	9999	4	9999	No	No	No	No	1	23	0	65	4	0	2	242	NA	Metropolitan	Below 65K	Prostate	Prostate	0	0	0	0	0	0	2013-2016	61-70	0
2016	0	0	51	9999	4	9999	No	No	No	Yes	1	22	0	65	3	1	1	137	NA	Urban	Below 65K	Lung	Lung	0	0	0	0	0	0	2013-2016	61-70	0
2016	0	1	51	9999	4	9999	No	No	No	No	1	17	0	65	1	2	2	242	NA	Urban	Below 65K	Prostate	Prostate	0	0	0	0	0	0	2013-2016	61-70	0
2016	0	0	51	9999	4	9999	No	No	No	Yes	1	22	0	65	5	0	2	137	NA	Metropolitan	Below 65K	Lung	Lung	0	0	0	0	0	0	2013-2016	61-70	0
2016	0	1	51	9999	4	9999	No	No	No	No	1	19	0	65	2	2	99	137	NA	Urban	Below 65K	Lung	Lung	0	0	0	0	0	0	2013-2016	61-70	0
2016	0	1	51	9999	4	9999	No	No	No	Yes	1	22	0	65	5	0	2	138	NA	Metropolitan	Below 65K	Lung	Lung	0	0	0	0	0	0	2013-2016	61-70	0
2016	0	0	51	9999	4	9999	No	No	No	No	1	18	0	65	9	0	99	242	NA	Metropolitan	Above 65K	Prostate	Prostate	0	0	0	0	0	0	2013-2016	61-70	0
2016	1	0	51	9999	4	9999	No	No	Yes	No	1	18	0	65	9	0	1	72	NA	Metropolitan	Above 65K	Gastro-esophageal	Gastro-esophageal	0	0	0	0	0	0	2013-2016	61-70	0
2016	1	3	51	9999	4	9999	No	No	No	No	1	14	0	65	9	1	99	139	NA	Urban	Above 65K	Lung	Lung	0	0	0	0	0	0	2013-2016	61-70	0
2016	0	0	51	9999	4	9999	No	No	No	Yes	1	13	0	65	6	0	3	139	NA	Metropolitan	Below 65K	Lung	Lung	0	0	0	0	0	0	2013-2016	61-70	0
2016	0	0	51	9999	4	9999	No	No	Yes	No	1	22	0	65	6	0	99	111	NA	Metropolitan	Below 65K	Pancreas	Pancreato-biliary	0	0	0	0	0	0	2013-2016	61-70	0
2016	0	3	51	9999	4	9999	No	No	No	No	1	7	0	65	6	0	99	137	NA	Metropolitan	Below 65K	Lung	Lung	0	0	0	0	0	0	2013-2016	61-70	0
2016	1	3	51	9999	4	9999	No	No	No	No	1	14	0	65	6	0	2	75	NA	Metropolitan	Below 65K	Gastro-esophageal	Gastro-esophageal	0	0	0	0	0	0	2013-2016	61-70	0
2016	1	0	51	9999	4	9999	No	No	No	Yes	1	17	0	65	9	0	99	137	NA	Metropolitan	Above 65K	Lung	Lung	0	0	0	0	0	0	2013-2016	61-70	0
2016	0	0	51	9999	4	9999	No	No	Yes	Yes	1	13	0	65	9	0	99	110	NA	Metropolitan	Above 65K	Pancreas	Pancreato-biliary	0	0	0	0	0	0	2013-2016	61-70	0
2016	1	0	51	9999	4	9999	No	No	No	Yes	1	23	0	65	5	4	2	137	NA	Rural	Below 65K	Lung	Lung	0	0	0	0	0	0	2013-2016	61-70	0
2016	1	0	51	9999	4	9999	No	No	No	Yes	1	14	0	65	8	1	99	137	NA	Urban	Above 65K	Lung	Lung	0	0	0	0	0	0	2013-2016	61-70	0
2016	1	0	51	9999	4	9999	No	No	No	No	1	15	0	65	8	0	1	76	NA	Metropolitan	Above 65K	Gastro-esophageal	Gastro-esophageal	0	0	0	0	0	0	2013-2016	61-70	0
2016	0	0	51	9999	4	9999	No	No	Yes	No	1	19	0	65	9	3	1	72	NA	Urban	Above 65K	Gastro-esophageal	Gastro-esophageal	0	0	0	0	0	0	2013-2016	61-70	0
2016	0	0	51	9999	4	9999	No	No	No	No	1	16	0	65	9	1	2	69	NA	Urban	Above 65K	Gastro-esophageal	Gastro-esophageal	0	0	0	0	0	0	2013-2016	61-70	0
2016	1	0	51	9999	4	9999	No	No	No	No	1	23	0	65	8	0	99	139	NA	Metropolitan	Above 65K	Lung	Lung	0	0	0	0	0	0	2013-2016	61-70	0
2016	0	0	51	9999	4	9999	No	No	No	No	1	15	0	65	9	0	99	137	NA	Metropolitan	Above 65K	Lung	Lung	0	0	0	0	0	0	2013-2016	61-70	0
2016	1	1	51	9999	4	9999	No	No	No	Yes	1	13	0	65	9	1	2	137	NA	Urban	Above 65K	Lung	Lung	0	0	0	0	0	0	2013-2016	61-70	0
2016	1	0	51	9999	4	9999	No	No	Yes	No	1	12	0	65	7	1	99	110	NA	Urban	Above 65K	Pancreas	Pancreato-biliary	0	0	0	0	0	0	2013-2016	61-70	0
2016	0	1	51	9999	4	9999	No	No	No	No	1	16	0	65	3	0	2	242	NA	Metropolitan	Below 65K	Prostate	Prostate	0	0	0	0	0	0	2013-2016	61-70	0
2016	1	0	51	9999	4	9999	No	No	No	No	1	14	0	65	6	1	99	137	NA	Urban	Below 65K	Lung	Lung	0	0	0	0	0	0	2013-2016	61-70	0
2016	1	0	51	9999	4	9999	No	No	No	No	1	14	0	65	6	1	99	139	NA	Urban	Below 65K	Lung	Lung	0	0	0	0	0	0	2013-2016	61-70	0
2016	0	0	51	9999	4	9999	No	No	No	No	1	23	0	65	9	0	2	242	NA	Metropolitan	Above 65K	Prostate	Prostate	0	0	0	0	0	0	2013-2016	61-70	0
2016	0	0	51	9999	4	9999	No	No	Yes	No	1	12	0	65	9	0	99	115	NA	Metropolitan	Above 65K	Pancreas	Pancreato-biliary	0	0	0	0	0	0	2013-2016	61-70	0
2016	0	3	51	9999	4	9999	No	No	No	No	1	21	0	65	9	0	3	137	NA	Metropolitan	Above 65K	Lung	Lung	0	0	0	0	0	0	2013-2016	61-70	0
2016	1	1	51	9999	4	9999	No	No	No	Yes	1	21	0	65	6	0	99	139	NA	Metropolitan	Below 65K	Lung	Lung	0	0	0	0	0	0	2013-2016	61-70	0
2016	1	1	51	9999	4	9999	No	No	No	Yes	1	19	0	65	6	0	99	137	NA	Metropolitan	Below 65K	Lung	Lung	0	0	0	0	0	0	2013-2016	61-70	0
2016	1	0	51	9999	4	9999	No	No	Yes	No	1	21	0	66	6	1	2	69	NA	Urban	Below 65K	Gastro-esophageal	Gastro-esophageal	0	0	0	0	0	0	2013-2016	61-70	0
2016	0	0	51	9999	4	9999	No	No	No	No	1	22	0	66	8	0	2	242	NA	Metropolitan	Above 65K	Prostate	Prostate	0	0	0	0	0	0	2013-2016	61-70	0
2016	1	0	51	9999	4	9999	No	No	No	No	1	22	0	66	3	0	99	112	NA	Metropolitan	Below 65K	Pancreas	Pancreato-biliary	0	0	0	0	0	0	2013-2016	61-70	0
2016	1	1	51	9999	4	9999	No	No	No	No	1	13	0	66	3	0	99	141	NA	Metropolitan	Below 65K	Lung	Lung	0	0	0	0	0	0	2013-2016	61-70	0
2016	1	3	51	9999	4	9999	No	No	No	Yes	1	20	0	66	9	0	99	139	NA	Metropolitan	Above 65K	Lung	Lung	0	0	0	0	0	0	2013-2016	61-70	0
2016	0	3	51	9999	4	9999	No	No	No	Yes	1	18	0	66	9	0	99	139	NA	Metropolitan	Above 65K	Lung	Lung	0	0	0	0	0	0	2013-2016	61-70	0
2016	0	0	51	9999	4	9999	No	No	No	No	1	18	0	66	9	0	99	69	NA	Metropolitan	Above 65K	Gastro-esophageal	Gastro-esophageal	0	0	0	0	0	0	2013-2016	61-70	0
2016	1	0	51	9999	4	9999	No	No	No	No	1	17	0	66	6	0	99	228	NA	Metropolitan	Below 65K	Ovary	Ovary	0	0	0	0	0	0	2013-2016	61-70	0
2016	0	0	51	9999	4	9999	No	No	No	No	1	13	0	66	6	0	2	242	NA	Metropolitan	Below 65K	Prostate	Prostate	0	0	0	0	0	0	2013-2016	61-70	0
2016	0	0	51	9999	4	9999	No	No	No	No	1	18	0	66	9	1	99	242	NA	Urban	Above 65K	Prostate	Prostate	0	0	0	0	0	0	2013-2016	61-70	0
2016	0	0	51	9999	4	9999	No	No	No	No	1	17	0	66	9	0	99	69	NA	Metropolitan	Above 65K	Gastro-esophageal	Gastro-esophageal	0	0	0	0	0	0	2013-2016	61-70	0
2016	0	0	51	9999	4	9999	No	No	No	No	1	17	0	66	9	1	99	137	NA	Urban	Above 65K	Lung	Lung	0	0	0	0	0	0	2013-2016	61-70	0
2016	1	0	51	9999	4	9999	No	No	No	No	1	23	0	66	6	0	99	112	NA	Metropolitan	Below 65K	Pancreas	Pancreato-biliary	0	0	0	0	0	0	2013-2016	61-70	0
2016	0	0	51	9999	4	9999	No	No	No	No	1	19	0	66	9	0	2	242	NA	Metropolitan	Above 65K	Prostate	Prostate	0	0	0	0	0	0	2013-2016	61-70	0
2016	1	0	51	9999	4	9999	No	No	No	NA	1	15	0	66	6	2	2	141	NA	Urban	Below 65K	Lung	Lung	0	0	0	0	0	0	2013-2016	61-70	0
2016	1	0	51	9999	4	9999	No	No	No	Yes	1	13	0	66	2	4	1	137	NA	Rural	Below 65K	Lung	Lung	0	0	0	0	0	0	2013-2016	61-70	0
2016	1	0	51	9999	4	9999	No	No	No	Yes	1	15	0	66	7	0	99	111	NA	Metropolitan	Above 65K	Pancreas	Pancreato-biliary	0	0	0	0	0	0	2013-2016	61-70	0
2016	0	0	51	9999	4	9999	No	No	No	No	1	12	0	66	7	0	2	242	NA	Metropolitan	Above 65K	Prostate	Prostate	0	0	0	0	0	0	2013-2016	61-70	0
2016	0	0	51	9999	4	9999	No	No	No	No	1	15	0	66	0	3	1	97	NA	Urban	NA	Rectum	CRC	0	0	0	0	0	0	2013-2016	61-70	0
2016	0	0	51	9999	4	9999	No	No	Yes	No	1	20	0	66	1	3	99	110	NA	Urban	Below 65K	Pancreas	Pancreato-biliary	0	0	0	0	0	0	2013-2016	61-70	0
2016	0	0	51	9999	4	9999	No	No	No	No	1	20	0	66	0	4	2	242	NA	Rural	NA	Prostate	Prostate	0	0	0	0	0	0	2013-2016	61-70	0
2016	0	1	51	9999	4	9999	No	No	No	Yes	1	22	0	66	1	3	1	242	NA	Urban	Below 65K	Prostate	Prostate	0	0	0	0	0	0	2013-2016	61-70	0
2016	0	1	51	9999	4	9999	No	No	No	Yes	1	16	0	66	2	0	2	137	NA	Metropolitan	Below 65K	Lung	Lung	0	0	0	0	0	0	2013-2016	61-70	0
2016	1	0	51	9999	4	9999	No	No	No	No	1	17	0	66	9	0	99	137	NA	Metropolitan	Above 65K	Lung	Lung	0	0	0	0	0	0	2013-2016	61-70	0
2016	0	0	51	9999	4	9999	No	No	No	No	1	18	0	66	1	4	99	139	NA	Rural	Below 65K	Lung	Lung	0	0	0	0	0	0	2013-2016	61-70	0
2016	1	0	51	9999	4	9999	No	No	Yes	Yes	1	15	0	66	5	0	99	111	NA	Metropolitan	Below 65K	Pancreas	Pancreato-biliary	0	0	0	0	0	0	2013-2016	61-70	0
2016	1	1	51	9999	4	9999	No	No	No	No	1	21	0	66	5	0	2	141	NA	Metropolitan	Below 65K	Lung	Lung	0	0	0	0	0	0	2013-2016	61-70	0
2016	1	0	51	9999	4	9999	No	No	Yes	No	1	19	0	66	9	0	99	111	NA	Metropolitan	Above 65K	Pancreas	Pancreato-biliary	0	0	0	0	0	0	2013-2016	61-70	0
2016	1	3	51	9999	4	9999	No	No	No	No	1	7	0	66	9	0	99	141	NA	Metropolitan	Above 65K	Lung	Lung	0	0	0	0	0	0	2013-2016	61-70	0
2016	1	0	51	9999	4	9999	No	No	No	Yes	1	12	0	66	2	2	99	139	NA	Urban	Below 65K	Lung	Lung	0	0	0	0	0	0	2013-2016	61-70	0
2016	1	0	51	9999	4	9999	No	No	No	Yes	1	16	0	66	9	0	99	137	NA	Metropolitan	Above 65K	Lung	Lung	0	0	0	0	0	0	2013-2016	61-70	0
2016	0	0	51	9999	4	9999	No	No	No	No	1	14	0	66	9	1	2	242	NA	Urban	Above 65K	Prostate	Prostate	0	0	0	0	0	0	2013-2016	61-70	0
2016	1	0	51	9999	4	9999	No	No	No	No	1	6	0	66	9	0	0	81	NA	Metropolitan	Above 65K	Small bowl	Other	0	0	0	0	0	0	2013-2016	61-70	0
2016	1	0	51	9999	4	9999	No	No	No	Yes	1	17	0	66	2	3	0	139	NA	Urban	Below 65K	Lung	Lung	0	0	0	0	0	0	2013-2016	61-70	0
2016	1	0	51	9999	4	9999	No	No	No	No	1	18	0	66	8	1	99	140	NA	Urban	Above 65K	Lung	Lung	0	0	0	0	0	0	2013-2016	61-70	0
2016	0	0	51	9999	4	9999	No	No	Yes	NA	1	14	0	66	6	0	99	110	NA	Metropolitan	Below 65K	Pancreas	Pancreato-biliary	0	0	0	0	0	0	2013-2016	61-70	0
2016	1	0	51	9999	4	9999	No	No	No	No	1	9	0	66	8	0	99	81	NA	Metropolitan	Above 65K	Small bowl	Other	0	0	0	0	0	0	2013-2016	61-70	0
2016	1	0	51	9999	4	9999	No	No	Yes	Yes	1	19	0	66	2	4	99	112	NA	Rural	Below 65K	Pancreas	Pancreato-biliary	0	0	0	0	0	0	2013-2016	61-70	0
2016	1	0	51	9999	4	9999	No	No	No	Yes	1	18	0	66	9	0	0	69	NA	Metropolitan	Above 65K	Gastro-esophageal	Gastro-esophageal	0	0	0	0	0	0	2013-2016	61-70	0
2016	1	0	51	9999	4	9999	No	No	No	No	1	13	0	67	6	0	99	141	NA	Metropolitan	Below 65K	Lung	Lung	0	0	0	0	0	0	2013-2016	61-70	0
2016	0	0	51	9999	4	9999	No	No	No	No	1	13	0	67	4	0	99	112	NA	Metropolitan	Below 65K	Pancreas	Pancreato-biliary	0	0	0	0	0	0	2013-2016	61-70	0
2016	0	0	51	9999	4	9999	No	No	No	Yes	1	18	0	67	4	0	99	110	NA	Metropolitan	Below 65K	Pancreas	Pancreato-biliary	0	0	0	0	0	0	2013-2016	61-70	0
2016	1	0	51	9999	4	9999	No	No	No	Yes	1	2	0	67	6	0	2	137	NA	Metropolitan	Below 65K	Lung	Lung	0	0	0	0	0	0	2013-2016	61-70	0
2016	1	0	51	9999	4	9999	No	No	No	NA	1	19	0	67	3	1	99	137	NA	Urban	Below 65K	Lung	Lung	0	0	0	0	0	0	2013-2016	61-70	0
2016	0	0	51	9999	4	9999	No	No	No	Yes	1	12	0	67	6	1	2	141	NA	Urban	Below 65K	Lung	Lung	0	0	0	0	0	0	2013-2016	61-70	0
2016	1	0	51	9999	4	9999	No	No	No	No	1	12	0	67	8	1	1	112	NA	Urban	Above 65K	Pancreas	Pancreato-biliary	0	0	0	0	0	0	2013-2016	61-70	0
2016	0	0	51	9999	4	9999	No	No	No	Yes	1	14	0	67	9	1	99	137	NA	Urban	Above 65K	Lung	Lung	0	0	0	0	0	0	2013-2016	61-70	0
2016	0	0	51	9999	4	9999	No	No	No	Yes	1	16	0	67	6	0	99	139	NA	Metropolitan	Below 65K	Lung	Lung	0	0	0	0	0	0	2013-2016	61-70	0
2016	0	2	51	9999	4	9999	No	No	No	No	1	16	0	67	9	0	2	242	NA	Metropolitan	Above 65K	Prostate	Prostate	0	0	0	0	0	0	2013-2016	61-70	0
2016	1	0	51	9999	4	9999	No	No	No	No	1	17	0	67	2	3	2	138	NA	Urban	Below 65K	Lung	Lung	0	0	0	0	0	0	2013-2016	61-70	0
2016	1	0	51	9999	4	9999	No	No	No	Yes	1	17	0	67	8	1	2	137	NA	Urban	Above 65K	Lung	Lung	0	0	0	0	0	0	2013-2016	61-70	0
2016	1	3	51	9999	4	9999	No	No	No	No	1	23	0	67	9	0	0	137	NA	Metropolitan	Above 65K	Lung	Lung	0	0	0	0	0	0	2013-2016	61-70	0
2016	0	0	51	9999	4	9999	No	No	No	No	1	20	0	67	6	0	2	242	NA	Metropolitan	Below 65K	Prostate	Prostate	0	0	0	0	0	0	2013-2016	61-70	0
2016	1	1	51	9999	4	9999	No	No	No	No	1	20	0	67	4	1	1	110	NA	Urban	Below 65K	Pancreas	Pancreato-biliary	0	0	0	0	0	0	2013-2016	61-70	0
2016	1	1	51	9999	4	9999	No	No	No	Yes	1	20	0	67	4	0	99	206	NA	Metropolitan	Below 65K	Breast	Breast	0	0	0	0	0	0	2013-2016	61-70	0
2016	0	0	51	9999	4	9999	No	No	No	No	1	21	0	67	2	2	1	139	NA	Urban	Below 65K	Lung	Lung	0	0	0	0	0	0	2013-2016	61-70	0
2016	0	3	51	9999	4	9999	No	No	Yes	Yes	1	18	0	67	9	0	2	73	NA	Metropolitan	Above 65K	Gastro-esophageal	Gastro-esophageal	0	0	0	0	0	0	2013-2016	61-70	0
2016	0	0	51	9999	4	9999	No	No	No	Yes	1	22	0	67	7	0	2	137	NA	Metropolitan	Above 65K	Lung	Lung	0	0	0	0	0	0	2013-2016	61-70	0
2016	1	0	51	9999	4	9999	No	No	Yes	Yes	1	10	0	67	9	0	99	110	NA	Metropolitan	Above 65K	Pancreas	Pancreato-biliary	0	0	0	0	0	0	2013-2016	61-70	0
2016	0	0	51	9999	4	9999	No	No	Yes	No	1	13	0	67	9	0	2	70	NA	Metropolitan	Above 65K	Gastro-esophageal	Gastro-esophageal	0	0	0	0	0	0	2013-2016	61-70	0
2016	1	0	51	9999	4	9999	No	No	No	Yes	1	19	0	67	4	2	2	112	NA	Urban	Below 65K	Pancreas	Pancreato-biliary	0	0	0	0	0	0	2013-2016	61-70	0
2016	1	0	51	9999	4	9999	No	No	No	Yes	1	13	0	67	7	0	2	137	NA	Metropolitan	Above 65K	Lung	Lung	0	0	0	0	0	0	2013-2016	61-70	0
2016	0	0	51	9999	4	9999	No	No	No	No	1	23	0	67	6	2	2	242	NA	Urban	Below 65K	Prostate	Prostate	0	0	0	0	0	0	2013-2016	61-70	0
2016	0	0	51	9999	4	9999	No	No	No	Yes	1	22	0	67	8	1	1	137	NA	Urban	Above 65K	Lung	Lung	0	0	0	0	0	0	2013-2016	61-70	0
2016	0	0	51	9999	4	9999	No	No	Yes	No	1	14	0	67	6	2	99	110	NA	Urban	Below 65K	Pancreas	Pancreato-biliary	0	0	0	0	0	0	2013-2016	61-70	0
2016	0	0	51	9999	4	9999	No	No	No	No	1	16	0	67	6	2	1	139	NA	Urban	Below 65K	Lung	Lung	0	0	0	0	0	0	2013-2016	61-70	0
2016	1	0	51	9999	4	9999	No	No	No	Yes	1	21	0	67	9	0	99	139	NA	Metropolitan	Above 65K	Lung	Lung	0	0	0	0	0	0	2013-2016	61-70	0
2016	0	0	51	9999	4	9999	No	No	No	No	1	22	0	67	9	0	99	69	NA	Metropolitan	Above 65K	Gastro-esophageal	Gastro-esophageal	0	0	0	0	0	0	2013-2016	61-70	0
2016	1	0	51	9999	4	9999	No	No	No	Yes	1	18	0	67	9	0	99	137	NA	Metropolitan	Above 65K	Lung	Lung	0	0	0	0	0	0	2013-2016	61-70	0
2016	0	0	51	9999	4	9999	No	No	No	Yes	1	19	0	67	9	1	1	141	NA	Urban	Above 65K	Lung	Lung	0	0	0	0	0	0	2013-2016	61-70	0
2016	0	99	51	9999	4	9999	No	No	No	No	1	2	0	67	7	1	1	242	NA	Urban	Above 65K	Prostate	Prostate	0	0	0	0	0	0	2013-2016	61-70	0
2016	1	0	51	9999	4	9999	No	No	No	No	1	12	0	67	7	1	1	141	NA	Urban	Above 65K	Lung	Lung	0	0	0	0	0	0	2013-2016	61-70	0
2016	1	0	51	9999	4	9999	No	No	Yes	No	1	1	0	67	9	0	99	110	NA	Metropolitan	Above 65K	Pancreas	Pancreato-biliary	0	0	0	0	0	0	2013-2016	61-70	0
2016	0	0	51	9999	4	9999	No	No	Yes	No	1	18	0	67	6	0	0	117	NA	Metropolitan	Below 65K	Pancreas	Pancreato-biliary	0	0	0	0	0	0	2013-2016	61-70	0
2016	1	0	51	9999	4	9999	No	No	No	No	1	20	0	67	9	2	99	111	NA	Urban	Above 65K	Pancreas	Pancreato-biliary	0	0	0	0	0	0	2013-2016	61-70	0
2016	0	0	51	9999	4	9999	No	No	No	No	1	21	0	67	4	1	2	242	NA	Urban	Below 65K	Prostate	Prostate	0	0	0	0	0	0	2013-2016	61-70	0
2016	0	0	51	9999	4	9999	No	No	No	Yes	1	21	0	67	9	1	99	69	NA	Urban	Above 65K	Gastro-esophageal	Gastro-esophageal	0	0	0	0	0	0	2013-2016	61-70	0
2016	1	0	51	9999	4	9999	No	No	No	Yes	1	23	0	67	6	3	1	137	NA	Urban	Below 65K	Lung	Lung	0	0	0	0	0	0	2013-2016	61-70	0
2016	1	0	51	9999	4	9999	No	No	No	No	1	5	0	67	9	0	2	72	NA	Metropolitan	Above 65K	Gastro-esophageal	Gastro-esophageal	0	0	0	0	0	0	2013-2016	61-70	0
2016	0	0	51	9999	4	9999	No	No	Yes	No	1	22	0	67	9	0	2	69	NA	Metropolitan	Above 65K	Gastro-esophageal	Gastro-esophageal	0	0	0	0	0	0	2013-2016	61-70	0
2016	1	3	51	9999	4	9999	No	No	No	Yes	1	12	0	67	9	0	0	139	NA	Metropolitan	Above 65K	Lung	Lung	0	0	0	0	0	0	2013-2016	61-70	0
2016	0	1	51	9999	4	9999	No	No	Yes	Yes	1	12	0	67	2	0	1	74	NA	Metropolitan	Below 65K	Gastro-esophageal	Gastro-esophageal	0	0	0	0	0	0	2013-2016	61-70	0
2016	0	0	51	9999	4	9999	No	No	No	No	1	18	0	67	6	0	99	141	NA	Metropolitan	Below 65K	Lung	Lung	0	0	0	0	0	0	2013-2016	61-70	0
2016	0	0	51	9999	4	9999	No	No	Yes	Yes	1	6	0	67	6	0	2	141	NA	Metropolitan	Below 65K	Lung	Lung	0	0	0	0	0	0	2013-2016	61-70	0
2016	0	0	51	9999	4	9999	No	No	No	No	1	23	0	67	6	0	99	242	NA	Metropolitan	Below 65K	Prostate	Prostate	0	0	0	0	0	0	2013-2016	61-70	0
2016	0	3	51	9999	4	9999	No	No	Yes	Yes	1	0.5	0	68	6	0	99	116	NA	Metropolitan	Below 65K	Pancreas	Pancreato-biliary	0	0	0	0	0	0	2013-2016	61-70	0
2016	0	0	51	9999	4	9999	No	No	Yes	Yes	1	18	0	68	6	0	2	77	NA	Metropolitan	Below 65K	Gastro-esophageal	Gastro-esophageal	0	0	0	0	0	0	2013-2016	61-70	0
2016	1	3	51	9999	4	9999	No	No	No	Yes	1	14	0	68	6	0	99	139	NA	Metropolitan	Below 65K	Lung	Lung	0	0	0	0	0	0	2013-2016	61-70	0
2016	1	3	51	9999	4	9999	No	No	No	No	1	12	0	68	6	0	99	140	NA	Metropolitan	Below 65K	Lung	Lung	0	0	0	0	0	0	2013-2016	61-70	0
2016	1	3	51	9999	4	9999	No	No	No	Yes	1	17	0	68	9	0	99	139	NA	Metropolitan	Above 65K	Lung	Lung	0	0	0	0	0	0	2013-2016	61-70	0
2016	1	3	51	9999	4	9999	No	No	No	Yes	1	12	0	68	6	0	0	139	NA	Metropolitan	Below 65K	Lung	Lung	0	0	0	0	0	0	2013-2016	61-70	0
2016	0	0	51	9999	4	9999	No	No	No	No	1	13	0	68	7	1	1	72	NA	Urban	Above 65K	Gastro-esophageal	Gastro-esophageal	0	0	0	0	0	0	2013-2016	61-70	0
2016	1	0	51	9999	4	9999	No	No	No	Yes	1	19	0	68	9	0	99	139	NA	Metropolitan	Above 65K	Lung	Lung	0	0	0	0	0	0	2013-2016	61-70	0
2016	0	3	51	9999	4	9999	No	No	No	No	1	16	0	68	9	0	99	139	NA	Metropolitan	Above 65K	Lung	Lung	0	0	0	0	0	0	2013-2016	61-70	0
2016	0	0	51	9999	4	9999	No	No	No	No	1	13	0	68	9	0	2	242	NA	Metropolitan	Above 65K	Prostate	Prostate	0	0	0	0	0	0	2013-2016	61-70	0
2016	0	0	51	9999	4	9999	No	No	No	No	1	13	0	68	9	0	1	75	NA	Metropolitan	Above 65K	Gastro-esophageal	Gastro-esophageal	0	0	0	0	0	0	2013-2016	61-70	0
2016	0	1	51	9999	4	9999	No	No	No	No	1	6	0	68	9	0	2	242	NA	Metropolitan	Above 65K	Prostate	Prostate	0	0	0	0	0	0	2013-2016	61-70	0
2016	0	0	51	9999	4	9999	No	No	No	Yes	1	13	0	68	9	0	0	137	NA	Metropolitan	Above 65K	Lung	Lung	0	0	0	0	0	0	2013-2016	61-70	0
2016	1	0	51	9999	4	9999	No	No	No	Yes	1	17	0	68	4	4	1	137	NA	Rural	Below 65K	Lung	Lung	0	0	0	0	0	0	2013-2016	61-70	0
2016	1	0	51	9999	4	9999	No	No	No	No	1	18	0	68	3	4	99	137	NA	Rural	Below 65K	Lung	Lung	0	0	0	0	0	0	2013-2016	61-70	0
2016	1	0	51	9999	4	9999	No	No	No	Yes	1	23	0	68	6	2	2	138	NA	Urban	Below 65K	Lung	Lung	0	0	0	0	0	0	2013-2016	61-70	0
2016	0	0	51	9999	4	9999	No	No	No	No	1	20	0	68	4	1	99	141	NA	Urban	Below 65K	Lung	Lung	0	0	0	0	0	0	2013-2016	61-70	0
2016	1	0	51	9999	4	9999	No	No	No	Yes	1	21	0	68	9	0	99	137	NA	Metropolitan	Above 65K	Lung	Lung	0	0	0	0	0	0	2013-2016	61-70	0
2016	1	0	51	9999	4	9999	No	No	No	No	1	23	0	68	9	0	2	69	NA	Metropolitan	Above 65K	Gastro-esophageal	Gastro-esophageal	0	0	0	0	0	0	2013-2016	61-70	0
2016	0	3	51	9999	4	9999	No	No	Yes	No	1	21	0	68	9	1	2	75	NA	Urban	Above 65K	Gastro-esophageal	Gastro-esophageal	0	0	0	0	0	0	2013-2016	61-70	0
2016	0	1	51	9999	4	9999	No	No	Yes	No	1	15	0	68	9	0	99	141	NA	Metropolitan	Above 65K	Lung	Lung	0	0	0	0	0	0	2013-2016	61-70	0
2016	0	0	51	9999	4	9999	No	No	No	No	1	12	0	68	9	1	2	72	NA	Urban	Above 65K	Gastro-esophageal	Gastro-esophageal	0	0	0	0	0	0	2013-2016	61-70	0
2016	1	0	51	9999	4	9999	No	No	No	Yes	1	20	0	68	9	0	99	141	NA	Metropolitan	Above 65K	Lung	Lung	0	0	0	0	0	0	2013-2016	61-70	0
2016	0	0	51	9999	4	9999	No	No	No	No	1	22	0	68	9	0	1	242	NA	Metropolitan	Above 65K	Prostate	Prostate	0	0	0	0	0	0	2013-2016	61-70	0
2016	1	0	51	9999	4	9999	No	No	No	No	1	14	0	68	5	0	99	137	NA	Metropolitan	Below 65K	Lung	Lung	0	0	0	0	0	0	2013-2016	61-70	0
2016	0	0	51	9999	4	9999	No	No	No	No	1	15	0	68	9	0	1	116	NA	Metropolitan	Above 65K	Pancreas	Pancreato-biliary	0	0	0	0	0	0	2013-2016	61-70	0
2016	0	0	51	9999	4	9999	No	No	No	No	1	21	0	68	9	0	99	139	NA	Metropolitan	Above 65K	Lung	Lung	0	0	0	0	0	0	2013-2016	61-70	0
2016	1	0	51	9999	4	9999	No	No	No	Yes	1	15	0	68	9	0	99	110	NA	Metropolitan	Above 65K	Pancreas	Pancreato-biliary	0	0	0	0	0	0	2013-2016	61-70	0
2016	1	0	51	9999	4	9999	No	No	Yes	No	1	17	0	68	4	1	99	107	NA	Urban	Below 65K	Pancreas	Pancreato-biliary	0	0	0	0	0	0	2013-2016	61-70	0
2016	0	0	51	9999	4	9999	No	No	No	No	1	16	0	68	8	0	2	242	NA	Metropolitan	Above 65K	Prostate	Prostate	0	0	0	0	0	0	2013-2016	61-70	0
2016	0	0	51	9999	4	9999	No	No	No	No	1	16	0	68	8	1	2	78	NA	Urban	Above 65K	Gastro-esophageal	Gastro-esophageal	0	0	0	0	0	0	2013-2016	61-70	0
2016	1	0	51	9999	4	9999	No	No	No	No	1	15	0	68	6	0	2	137	NA	Metropolitan	Below 65K	Lung	Lung	0	0	0	0	0	0	2013-2016	61-70	0
2016	1	0	51	9999	4	9999	No	No	No	No	1	17	0	68	9	0	1	139	NA	Metropolitan	Above 65K	Lung	Lung	0	0	0	0	0	0	2013-2016	61-70	0
2016	0	0	51	9999	4	9999	No	No	Yes	No	1	17	0	68	6	0	2	72	NA	Metropolitan	Below 65K	Gastro-esophageal	Gastro-esophageal	0	0	0	0	0	0	2013-2016	61-70	0
2016	0	0	51	9999	4	9999	No	No	No	No	1	19	0	68	6	0	2	242	NA	Metropolitan	Below 65K	Prostate	Prostate	0	0	0	0	0	0	2013-2016	61-70	0
2016	0	0	51	9999	4	9999	No	No	No	No	1	17	0	68	8	0	0	116	NA	Metropolitan	Above 65K	Pancreas	Pancreato-biliary	0	0	0	0	0	0	2013-2016	61-70	0
2016	0	99	51	9999	4	9999	No	No	No	Yes	1	20	0	68	9	0	99	137	NA	Metropolitan	Above 65K	Lung	Lung	0	0	0	0	0	0	2013-2016	61-70	0
2016	0	0	51	9999	4	9999	No	No	No	Yes	1	18	0	68	9	0	0	139	NA	Metropolitan	Above 65K	Lung	Lung	0	0	0	0	0	0	2013-2016	61-70	0
2016	1	0	51	9999	4	9999	No	No	No	Yes	1	3	0	68	6	0	1	81	NA	Metropolitan	Below 65K	Small bowl	Other	0	0	0	0	0	0	2013-2016	61-70	0
2016	0	0	51	9999	4	9999	No	No	No	No	1	15	0	68	8	0	99	138	NA	Metropolitan	Above 65K	Lung	Lung	0	0	0	0	0	0	2013-2016	61-70	0
2016	1	1	51	9999	4	9999	No	No	No	No	1	13	0	68	9	1	99	137	NA	Urban	Above 65K	Lung	Lung	0	0	0	0	0	0	2013-2016	61-70	0
2016	0	1	51	9999	4	9999	No	No	Yes	No	1	16	0	68	6	0	99	110	NA	Metropolitan	Below 65K	Pancreas	Pancreato-biliary	0	0	0	0	0	0	2013-2016	61-70	0
2016	1	0	51	9999	4	9999	No	No	Yes	No	1	11	0	68	6	0	1	72	NA	Metropolitan	Below 65K	Gastro-esophageal	Gastro-esophageal	0	0	0	0	0	0	2013-2016	61-70	0
2016	0	0	51	9999	4	9999	No	No	No	No	1	15	0	68	9	1	2	242	NA	Urban	Above 65K	Prostate	Prostate	0	0	0	0	0	0	2013-2016	61-70	0
2016	0	0	51	9999	4	9999	No	No	No	No	1	15	0	68	4	1	2	242	NA	Urban	Below 65K	Prostate	Prostate	0	0	0	0	0	0	2013-2016	61-70	0
2016	1	0	51	9999	4	9999	No	No	No	Yes	1	14	0	68	6	0	99	139	NA	Metropolitan	Below 65K	Lung	Lung	0	0	0	0	0	0	2013-2016	61-70	0
2016	0	0	51	9999	4	9999	No	No	No	Yes	1	19	0	68	1	4	2	136	NA	Rural	Below 65K	Lung	Lung	0	0	0	0	0	0	2013-2016	61-70	0
2016	1	0	51	9999	4	9999	No	No	No	Yes	1	22	0	68	4	0	0	136	NA	Metropolitan	Below 65K	Lung	Lung	0	0	0	0	0	0	2013-2016	61-70	0
2016	0	1	51	9999	4	9999	No	No	No	No	1	22	0	68	4	0	2	242	NA	Metropolitan	Below 65K	Prostate	Prostate	0	0	0	0	0	0	2013-2016	61-70	0
2016	0	1	51	9999	4	9999	No	No	No	No	1	18	0	69	7	0	2	242	NA	Metropolitan	Above 65K	Prostate	Prostate	0	0	0	0	0	0	2013-2016	61-70	0
2016	0	1	51	9999	4	9999	No	No	Yes	No	1	22	0	69	1	0	99	137	NA	Metropolitan	Below 65K	Lung	Lung	0	0	0	0	0	0	2013-2016	61-70	0
2016	1	0	51	9999	4	9999	No	No	No	Yes	1	21	0	69	4	2	99	137	NA	Urban	Below 65K	Lung	Lung	0	0	0	0	0	0	2013-2016	61-70	0
2016	1	0	51	9999	4	9999	No	No	Yes	No	1	22	0	69	9	0	99	139	NA	Metropolitan	Above 65K	Lung	Lung	0	0	0	0	0	0	2013-2016	61-70	0
2016	1	0	51	9999	4	9999	No	No	Yes	No	1	2	0	69	7	0	99	110	NA	Metropolitan	Above 65K	Pancreas	Pancreato-biliary	0	0	0	0	0	0	2013-2016	61-70	0
2016	0	0	51	9999	4	9999	No	No	No	No	1	16	0	69	7	0	2	242	NA	Metropolitan	Above 65K	Prostate	Prostate	0	0	0	0	0	0	2013-2016	61-70	0
2016	0	0	51	9999	4	9999	No	No	Yes	No	1	16	0	69	9	1	99	69	NA	Urban	Above 65K	Gastro-esophageal	Gastro-esophageal	0	0	0	0	0	0	2013-2016	61-70	0
2016	1	0	51	9999	4	9999	No	No	Yes	No	1	22	0	69	0	3	99	112	NA	Urban	NA	Pancreas	Pancreato-biliary	0	0	0	0	0	0	2013-2016	61-70	0
2016	0	1	51	9999	4	9999	No	No	No	No	1	22	0	69	4	1	2	242	NA	Urban	Below 65K	Prostate	Prostate	0	0	0	0	0	0	2013-2016	61-70	0
2016	0	0	51	9999	4	9999	No	No	No	Yes	1	13	0	69	4	0	2	139	NA	Metropolitan	Below 65K	Lung	Lung	0	0	0	0	0	0	2013-2016	61-70	0
2016	1	0	51	9999	4	9999	No	No	Yes	No	1	13	0	69	8	0	1	112	NA	Metropolitan	Above 65K	Pancreas	Pancreato-biliary	0	0	0	0	0	0	2013-2016	61-70	0
2016	0	0	51	9999	4	9999	No	No	Yes	No	1	12	0	69	9	0	99	111	NA	Metropolitan	Above 65K	Pancreas	Pancreato-biliary	0	0	0	0	0	0	2013-2016	61-70	0
2016	0	3	51	9999	4	9999	No	No	No	No	1	14	0	69	6	0	3	138	NA	Metropolitan	Below 65K	Lung	Lung	0	0	0	0	0	0	2013-2016	61-70	0
2016	0	0	51	9999	4	9999	No	No	No	No	1	15	0	69	9	0	2	139	NA	Metropolitan	Above 65K	Lung	Lung	0	0	0	0	0	0	2013-2016	61-70	0
2016	1	0	51	9999	4	9999	No	No	No	No	1	14	0	69	8	0	99	139	NA	Metropolitan	Above 65K	Lung	Lung	0	0	0	0	0	0	2013-2016	61-70	0
2016	1	0	51	9999	4	9999	No	No	No	No	1	14	0	69	8	0	2	136	NA	Metropolitan	Above 65K	Lung	Lung	0	0	0	0	0	0	2013-2016	61-70	0
2016	1	0	51	9999	4	9999	No	No	No	No	1	16	0	69	6	0	2	139	NA	Metropolitan	Below 65K	Lung	Lung	0	0	0	0	0	0	2013-2016	61-70	0
2016	0	1	51	9999	4	9999	No	No	No	No	1	16	0	69	9	0	1	242	NA	Metropolitan	Above 65K	Prostate	Prostate	0	0	0	0	0	0	2013-2016	61-70	0
2016	0	3	51	9999	4	9999	No	No	No	Yes	1	7	0	69	6	0	99	141	NA	Metropolitan	Below 65K	Lung	Lung	0	0	0	0	0	0	2013-2016	61-70	0
2016	0	3	51	9999	4	9999	No	No	No	No	1	7	0	69	6	1	1	137	NA	Urban	Below 65K	Lung	Lung	0	0	0	0	0	0	2013-2016	61-70	0
2016	1	0	51	9999	4	9999	No	No	No	Yes	1	18	0	69	6	3	2	137	NA	Urban	Below 65K	Lung	Lung	0	0	0	0	0	0	2013-2016	61-70	0
2016	0	0	51	9999	4	9999	No	No	No	No	1	13	0	69	8	1	2	136	NA	Urban	Above 65K	Lung	Lung	0	0	0	0	0	0	2013-2016	61-70	0
2016	0	0	51	9999	4	9999	No	No	No	No	1	15	0	69	3	3	1	137	NA	Urban	Below 65K	Lung	Lung	0	0	0	0	0	0	2013-2016	61-70	0
2016	1	0	51	9999	4	9999	No	No	No	No	1	14	0	69	3	1	99	139	NA	Urban	Below 65K	Lung	Lung	0	0	0	0	0	0	2013-2016	61-70	0
2016	0	99	51	9999	4	9999	No	No	No	No	1	16	0	69	4	2	99	242	NA	Urban	Below 65K	Prostate	Prostate	0	0	0	0	0	0	2013-2016	61-70	0
2016	0	0	51	9999	4	9999	No	No	No	Yes	1	14	0	69	4	1	2	242	NA	Urban	Below 65K	Prostate	Prostate	0	0	0	0	0	0	2013-2016	61-70	0
2016	1	0	51	9999	4	9999	No	No	No	No	1	20	0	69	4	0	99	137	NA	Metropolitan	Below 65K	Lung	Lung	0	0	0	0	0	0	2013-2016	61-70	0
2016	0	1	51	9999	4	9999	No	No	No	No	1	23	0	69	6	0	2	242	NA	Metropolitan	Below 65K	Prostate	Prostate	0	0	0	0	0	0	2013-2016	61-70	0
2016	0	3	51	9999	4	9999	No	No	No	No	1	9	0	69	9	1	2	242	NA	Urban	Above 65K	Prostate	Prostate	0	0	0	0	0	0	2013-2016	61-70	0
2016	0	0	51	9999	4	9999	No	No	Yes	No	1	12	0	69	9	0	2	110	NA	Metropolitan	Above 65K	Pancreas	Pancreato-biliary	0	0	0	0	0	0	2013-2016	61-70	0
2016	1	0	51	9999	4	9999	No	No	No	Yes	1	18	0	69	9	0	99	137	NA	Metropolitan	Above 65K	Lung	Lung	0	0	0	0	0	0	2013-2016	61-70	0
2016	1	0	51	9999	4	9999	No	No	No	Yes	1	18	0	69	9	1	99	139	NA	Urban	Above 65K	Lung	Lung	0	0	0	0	0	0	2013-2016	61-70	0
2016	0	3	51	9999	4	9999	No	No	Yes	No	1	20	0	69	9	1	2	139	NA	Urban	Above 65K	Lung	Lung	0	0	0	0	0	0	2013-2016	61-70	0
2016	1	3	51	9999	4	9999	No	No	No	Yes	1	18	0	69	6	0	1	137	NA	Metropolitan	Below 65K	Lung	Lung	0	0	0	0	0	0	2013-2016	61-70	0
2016	0	0	51	9999	4	9999	No	No	No	No	1	14	0	69	6	0	1	242	NA	Metropolitan	Below 65K	Prostate	Prostate	0	0	0	0	0	0	2013-2016	61-70	0
2016	1	3	51	9999	4	9999	No	No	No	No	1	14	0	69	6	0	2	141	NA	Metropolitan	Below 65K	Lung	Lung	0	0	0	0	0	0	2013-2016	61-70	0
2016	0	3	51	9999	4	9999	No	No	No	Yes	1	22	0	69	6	0	99	137	NA	Metropolitan	Below 65K	Lung	Lung	0	0	0	0	0	0	2013-2016	61-70	0
2016	1	0	51	9999	4	9999	No	No	No	No	1	17	0	69	7	0	99	137	NA	Metropolitan	Above 65K	Lung	Lung	0	0	0	0	0	0	2013-2016	61-70	0
2016	1	0	51	9999	4	9999	No	No	No	No	1	23	0	69	5	2	99	210	NA	Urban	Below 65K	Breast	Breast	0	0	0	0	0	0	2013-2016	61-70	0
2016	1	0	51	9999	4	9999	No	No	No	No	1	13	0	69	4	3	99	137	NA	Urban	Below 65K	Lung	Lung	0	0	0	0	0	0	2013-2016	61-70	0
2016	0	0	51	9999	4	9999	No	No	No	No	1	12	0	69	4	3	2	242	NA	Urban	Below 65K	Prostate	Prostate	0	0	0	0	0	0	2013-2016	61-70	0
2016	1	0	51	9999	4	9999	No	No	No	No	1	14	0	69	6	3	99	106	NA	Urban	Below 65K	Biliary	Pancreato-biliary	0	0	0	0	0	0	2013-2016	61-70	0
2016	1	0	51	9999	4	9999	No	No	No	NA	1	12	0	69	4	4	1	139	NA	Rural	Below 65K	Lung	Lung	0	0	0	0	0	0	2013-2016	61-70	0
2016	0	0	51	9999	4	9999	No	No	No	No	1	11	0	69	1	2	2	242	NA	Urban	Below 65K	Prostate	Prostate	0	0	0	0	0	0	2013-2016	61-70	0
2016	0	0	51	9999	4	9999	No	No	No	No	1	22	0	70	1	3	2	242	NA	Urban	Below 65K	Prostate	Prostate	0	0	0	0	0	0	2013-2016	61-70	0
2016	1	0	51	9999	4	9999	No	No	Yes	No	1	1	0	70	3	3	0	89	NA	Urban	Below 65K	Right Colon	CRC	0	0	0	0	0	0	2013-2016	61-70	0
2016	0	0	51	9999	4	9999	No	No	No	Yes	1	3	1	70	5	2	2	242	NA	Urban	Below 65K	Prostate	Prostate	0	0	0	1	0	0	2013-2016	61-70	0
2016	1	0	51	9999	4	9999	No	No	No	No	1	19	0	70	6	2	99	137	NA	Urban	Below 65K	Lung	Lung	0	0	0	0	0	0	2013-2016	61-70	0
2016	0	0	51	9999	4	9999	No	No	No	No	1	22	0	70	3	4	99	141	NA	Rural	Below 65K	Lung	Lung	0	0	0	0	0	0	2013-2016	61-70	0
2016	0	0	51	9999	4	9999	No	No	No	Yes	1	19	0	70	7	0	99	138	NA	Metropolitan	Above 65K	Lung	Lung	0	0	0	0	0	0	2013-2016	61-70	0
2016	0	0	51	9999	4	9999	No	No	No	Yes	1	15	0	70	8	1	1	69	NA	Urban	Above 65K	Gastro-esophageal	Gastro-esophageal	0	0	0	0	0	0	2013-2016	61-70	0
2016	0	3	51	9999	4	9999	No	No	No	No	1	20	0	70	9	0	99	138	NA	Metropolitan	Above 65K	Lung	Lung	0	0	0	0	0	0	2013-2016	61-70	0
2016	0	0	51	9999	4	9999	No	No	No	No	1	20	0	70	9	0	2	242	NA	Metropolitan	Above 65K	Prostate	Prostate	0	0	0	0	0	0	2013-2016	61-70	0
2016	0	0	51	9999	4	9999	No	No	No	No	1	14	0	70	9	0	1	242	NA	Metropolitan	Above 65K	Prostate	Prostate	0	0	0	0	0	0	2013-2016	61-70	0
2016	0	0	51	9999	4	9999	No	No	No	No	1	19	0	70	7	1	99	137	NA	Urban	Above 65K	Lung	Lung	0	0	0	0	0	0	2013-2016	61-70	0
2016	1	3	51	9999	4	9999	No	No	No	Yes	1	9	0	70	9	0	99	137	NA	Metropolitan	Above 65K	Lung	Lung	0	0	0	0	0	0	2013-2016	61-70	0
2016	0	3	51	9999	4	9999	No	No	Yes	No	1	21	0	70	9	0	2	75	NA	Metropolitan	Above 65K	Gastro-esophageal	Gastro-esophageal	0	0	0	0	0	0	2013-2016	61-70	0
2016	1	0	51	9999	4	9999	No	No	No	No	1	13	0	70	9	1	99	137	NA	Urban	Above 65K	Lung	Lung	0	0	0	0	0	0	2013-2016	61-70	0
2016	0	0	51	9999	4	9999	No	No	No	No	1	14	0	70	6	0	1	69	NA	Metropolitan	Below 65K	Gastro-esophageal	Gastro-esophageal	0	0	0	0	0	0	2013-2016	61-70	0
2016	0	0	51	9999	4	9999	No	No	No	No	1	10	0	70	6	0	2	242	NA	Metropolitan	Below 65K	Prostate	Prostate	0	0	0	0	0	0	2013-2016	61-70	0
2016	1	1	51	9999	4	9999	No	No	No	Yes	1	21	0	70	6	0	1	116	NA	Metropolitan	Below 65K	Pancreas	Pancreato-biliary	0	0	0	0	0	0	2013-2016	61-70	0
2016	1	0	51	9999	4	9999	No	No	Yes	Yes	1	19	0	70	6	0	1	116	NA	Metropolitan	Below 65K	Pancreas	Pancreato-biliary	0	0	0	0	0	0	2013-2016	61-70	0
2016	0	0	51	9999	4	9999	No	No	No	No	1	21	0	70	6	0	2	139	NA	Metropolitan	Below 65K	Lung	Lung	0	0	0	0	0	0	2013-2016	61-70	0
2016	1	0	51	9999	4	9999	No	No	No	Yes	1	14	0	70	4	4	99	138	NA	Rural	Below 65K	Lung	Lung	0	0	0	0	0	0	2013-2016	61-70	0
2016	1	0	51	9999	4	9999	No	No	No	Yes	1	21	0	70	2	3	99	141	NA	Urban	Below 65K	Lung	Lung	0	0	0	0	0	0	2013-2016	61-70	0
2016	0	0	51	9999	4	9999	No	No	No	Yes	1	16	0	70	3	3	99	139	NA	Urban	Below 65K	Lung	Lung	0	0	0	0	0	0	2013-2016	61-70	0
2016	1	0	51	9999	4	9999	No	No	No	Yes	1	13	0	70	6	0	99	137	NA	Metropolitan	Below 65K	Lung	Lung	0	0	0	0	0	0	2013-2016	61-70	0
2016	1	0	51	9999	4	9999	No	No	No	No	1	17	0	70	8	0	99	137	NA	Metropolitan	Above 65K	Lung	Lung	0	0	0	0	0	0	2013-2016	61-70	0
2016	1	3	51	9999	4	9999	No	No	Yes	No	1	14	0	70	9	0	2	75	NA	Metropolitan	Above 65K	Gastro-esophageal	Gastro-esophageal	0	0	0	0	0	0	2013-2016	61-70	0
2016	0	0	51	9999	4	9999	No	No	Yes	NA	1	13	0	70	9	1	2	69	NA	Urban	Above 65K	Gastro-esophageal	Gastro-esophageal	0	0	0	0	0	0	2013-2016	61-70	0
2016	0	3	51	9999	4	9999	No	No	No	No	1	16	0	70	8	0	2	242	NA	Metropolitan	Above 65K	Prostate	Prostate	0	0	0	0	0	0	2013-2016	61-70	0
2016	1	3	51	9999	4	9999	No	No	No	Yes	1	12	0	70	6	0	99	139	NA	Metropolitan	Below 65K	Lung	Lung	0	0	0	0	0	0	2013-2016	61-70	0
2016	1	1	51	9999	4	9999	No	No	No	Yes	1	13	0	70	8	0	2	137	NA	Metropolitan	Above 65K	Lung	Lung	0	0	0	0	0	0	2013-2016	61-70	0
2016	0	0	51	9999	4	9999	No	No	No	No	1	16	0	70	8	0	2	242	NA	Metropolitan	Above 65K	Prostate	Prostate	0	0	0	0	0	0	2013-2016	61-70	0
2016	1	3	51	9999	4	9999	No	No	No	No	1	10	0	70	9	1	2	139	NA	Urban	Above 65K	Lung	Lung	0	0	0	0	0	0	2013-2016	61-70	0
2016	1	3	51	9999	4	9999	No	No	No	Yes	1	15	0	70	8	0	2	137	NA	Metropolitan	Above 65K	Lung	Lung	0	0	0	0	0	0	2013-2016	61-70	0
2016	0	0	51	9999	4	9999	No	No	No	No	1	17	0	70	6	0	1	141	NA	Metropolitan	Below 65K	Lung	Lung	0	0	0	0	0	0	2013-2016	61-70	0
2016	1	0	51	9999	4	9999	No	No	No	No	1	15	0	70	6	0	99	228	NA	Metropolitan	Below 65K	Ovary	Ovary	0	0	0	0	0	0	2013-2016	61-70	0
2016	1	0	51	9999	4	9999	No	No	Yes	Yes	1	15	0	70	4	2	99	139	NA	Urban	Below 65K	Lung	Lung	0	0	0	0	0	0	2013-2016	61-70	0
2016	0	0	51	9999	4	9999	No	No	No	No	1	20	0	70	7	0	1	242	NA	Metropolitan	Above 65K	Prostate	Prostate	0	0	0	0	0	0	2013-2016	61-70	0
2016	0	3	51	9999	4	9999	No	No	No	No	1	14	0	70	9	0	2	242	NA	Metropolitan	Above 65K	Prostate	Prostate	0	0	0	0	0	0	2013-2016	61-70	0
2016	0	0	51	9999	4	9999	No	No	Yes	No	1	0.5	0	70	9	0	99	117	NA	Metropolitan	Above 65K	Pancreas	Pancreato-biliary	0	0	0	0	0	0	2013-2016	61-70	0
2016	0	0	51	9999	4	9999	No	No	No	No	1	18	0	70	7	0	2	242	NA	Metropolitan	Above 65K	Prostate	Prostate	0	0	0	0	0	0	2013-2016	61-70	0
2016	1	0	51	9999	4	9999	No	No	No	Yes	1	15	0	70	9	0	2	139	NA	Metropolitan	Above 65K	Lung	Lung	0	0	0	0	0	0	2013-2016	61-70	0
2016	0	0	51	9999	4	9999	No	No	Yes	No	1	16	0	71	7	0	2	72	NA	Metropolitan	Above 65K	Gastro-esophageal	Gastro-esophageal	0	0	0	0	0	0	2013-2016	71-80	0
2016	0	1	51	9999	4	9999	No	No	No	Yes	1	18	0	71	9	0	99	137	NA	Metropolitan	Above 65K	Lung	Lung	0	0	0	0	0	0	2013-2016	71-80	0
2016	0	0	51	9999	4	9999	No	No	No	No	1	21	0	71	7	0	2	69	NA	Metropolitan	Above 65K	Gastro-esophageal	Gastro-esophageal	0	0	0	0	0	0	2013-2016	71-80	0
2016	0	1	51	9999	4	9999	No	No	No	No	1	22	0	71	5	0	2	242	NA	Metropolitan	Below 65K	Prostate	Prostate	0	0	0	0	0	0	2013-2016	71-80	0
2016	0	0	51	9999	4	9999	No	No	No	No	1	14	0	71	7	0	99	71	NA	Metropolitan	Above 65K	Gastro-esophageal	Gastro-esophageal	0	0	0	0	0	0	2013-2016	71-80	0
2016	1	3	51	9999	4	9999	No	No	No	No	1	1	0	71	9	0	99	141	NA	Metropolitan	Above 65K	Lung	Lung	0	0	0	0	0	0	2013-2016	71-80	0
2016	1	0	51	9999	4	9999	No	No	No	No	1	15	0	71	6	1	2	137	NA	Urban	Below 65K	Lung	Lung	0	0	0	0	0	0	2013-2016	71-80	0
2016	0	0	51	9999	4	9999	No	No	Yes	No	1	13	0	71	4	1	1	81	NA	Urban	Below 65K	Small bowl	Other	0	0	0	0	0	0	2013-2016	71-80	0
2016	1	1	51	9999	4	9999	No	No	No	Yes	1	16	0	71	3	1	99	141	NA	Urban	Below 65K	Lung	Lung	0	0	0	0	0	0	2013-2016	71-80	0
2016	1	0	51	9999	4	9999	No	No	No	No	1	12	0	71	4	4	1	207	NA	Rural	Below 65K	Breast	Breast	0	0	0	0	0	0	2013-2016	71-80	0
2016	1	0	51	9999	4	9999	No	No	No	Yes	1	21	0	71	4	0	2	141	NA	Metropolitan	Below 65K	Lung	Lung	0	0	0	0	0	0	2013-2016	71-80	0
2016	1	0	51	9999	4	9999	No	No	No	No	1	12	0	71	8	1	2	137	NA	Urban	Above 65K	Lung	Lung	0	0	0	0	0	0	2013-2016	71-80	0
2016	1	0	51	9999	4	9999	No	No	No	Yes	1	20	0	71	1	2	0	141	NA	Urban	Below 65K	Lung	Lung	0	0	0	0	0	0	2013-2016	71-80	0
2016	1	0	51	9999	4	9999	No	No	No	Yes	1	16	0	71	5	0	2	139	NA	Metropolitan	Below 65K	Lung	Lung	0	0	0	0	0	0	2013-2016	71-80	0
2016	0	1	51	9999	4	9999	No	No	No	No	1	22	0	71	7	0	1	242	NA	Metropolitan	Above 65K	Prostate	Prostate	0	0	0	0	0	0	2013-2016	71-80	0
2016	1	0	51	9999	4	9999	No	No	Yes	No	1	18	0	71	3	2	1	137	NA	Urban	Below 65K	Lung	Lung	0	0	0	0	0	0	2013-2016	71-80	0
2016	0	0	51	9999	4	9999	No	No	Yes	No	1	20	0	71	6	0	1	72	NA	Metropolitan	Below 65K	Gastro-esophageal	Gastro-esophageal	0	0	0	0	0	0	2013-2016	71-80	0
2016	0	0	51	9999	4	9999	No	No	Yes	No	1	16	0	71	3	0	2	72	NA	Metropolitan	Below 65K	Gastro-esophageal	Gastro-esophageal	0	0	0	0	0	0	2013-2016	71-80	0
2016	1	0	51	9999	4	9999	No	No	Yes	No	1	18	0	71	3	0	99	69	NA	Metropolitan	Below 65K	Gastro-esophageal	Gastro-esophageal	0	0	0	0	0	0	2013-2016	71-80	0
2016	0	0	51	9999	4	9999	No	No	No	No	1	15	0	71	9	0	99	137	NA	Metropolitan	Above 65K	Lung	Lung	0	0	0	0	0	0	2013-2016	71-80	0
2016	1	0	51	9999	4	9999	No	No	Yes	No	1	16	0	71	9	0	99	110	NA	Metropolitan	Above 65K	Pancreas	Pancreato-biliary	0	0	0	0	0	0	2013-2016	71-80	0
2016	1	0	51	9999	4	9999	No	No	No	No	1	20	0	71	9	0	99	137	NA	Metropolitan	Above 65K	Lung	Lung	0	0	0	0	0	0	2013-2016	71-80	0
2016	0	0	51	9999	4	9999	No	No	No	No	1	18	0	71	9	0	1	69	NA	Metropolitan	Above 65K	Gastro-esophageal	Gastro-esophageal	0	0	0	0	0	0	2013-2016	71-80	0
2016	0	1	51	9999	4	9999	No	No	No	No	1	16	0	71	3	0	2	242	NA	Metropolitan	Below 65K	Prostate	Prostate	0	0	0	0	0	0	2013-2016	71-80	0
2016	0	0	51	9999	4	9999	No	No	No	No	1	21	0	71	6	0	2	137	NA	Metropolitan	Below 65K	Lung	Lung	0	0	0	0	0	0	2013-2016	71-80	0
2016	0	1	51	9999	4	9999	No	No	No	No	1	18	0	71	5	0	2	242	NA	Metropolitan	Below 65K	Prostate	Prostate	0	0	0	0	0	0	2013-2016	71-80	0
2016	1	0	51	9999	4	9999	No	No	Yes	No	1	18	0	71	2	4	99	116	NA	Rural	Below 65K	Pancreas	Pancreato-biliary	0	0	0	0	0	0	2013-2016	71-80	0
2016	0	0	51	9999	4	9999	No	No	No	No	1	23	0	71	9	1	1	242	NA	Urban	Above 65K	Prostate	Prostate	0	0	0	0	0	0	2013-2016	71-80	0
2016	0	1	51	9999	4	9999	No	No	No	Yes	1	1	0	72	9	0	99	110	NA	Metropolitan	Above 65K	Pancreas	Pancreato-biliary	0	0	0	0	0	0	2013-2016	71-80	0
2016	1	3	51	9999	4	9999	No	No	No	No	1	13	0	72	9	0	1	139	NA	Metropolitan	Above 65K	Lung	Lung	0	0	0	0	0	0	2013-2016	71-80	0
2016	1	0	51	9999	4	9999	No	No	No	Yes	1	17	0	72	6	0	99	141	NA	Metropolitan	Below 65K	Lung	Lung	0	0	0	0	0	0	2013-2016	71-80	0
2016	0	1	51	9999	4	9999	No	No	Yes	No	1	19	0	72	6	0	99	112	NA	Metropolitan	Below 65K	Pancreas	Pancreato-biliary	0	0	0	0	0	0	2013-2016	71-80	0
2016	0	0	51	9999	4	9999	No	No	Yes	No	1	16	0	72	6	0	0	75	NA	Metropolitan	Below 65K	Gastro-esophageal	Gastro-esophageal	0	0	0	0	0	0	2013-2016	71-80	0
2016	1	0	51	9999	4	9999	No	No	No	Yes	1	22	0	72	6	0	2	210	NA	Metropolitan	Below 65K	Breast	Breast	0	0	0	0	0	0	2013-2016	71-80	0
2016	0	3	51	9999	4	9999	No	No	No	No	1	15	0	72	9	0	99	137	NA	Metropolitan	Above 65K	Lung	Lung	0	0	0	0	0	0	2013-2016	71-80	0
2016	1	0	51	9999	4	9999	No	No	No	No	1	19	0	72	9	0	99	138	NA	Metropolitan	Above 65K	Lung	Lung	0	0	0	0	0	0	2013-2016	71-80	0
2016	0	0	51	9999	4	9999	No	No	No	No	1	4	1	72	5	3	99	139	NA	Urban	Below 65K	Lung	Lung	0	0	0	1	0	0	2013-2016	71-80	0
2016	0	0	51	9999	4	9999	No	No	No	Yes	1	12	0	72	7	0	99	111	NA	Metropolitan	Above 65K	Pancreas	Pancreato-biliary	0	0	0	0	0	0	2013-2016	71-80	0
2016	1	0	51	9999	4	9999	No	No	No	Yes	1	13	0	72	9	0	0	141	NA	Metropolitan	Above 65K	Lung	Lung	0	0	0	0	0	0	2013-2016	71-80	0
2016	1	0	51	9999	4	9999	No	No	No	Yes	1	18	0	72	7	2	0	137	NA	Urban	Above 65K	Lung	Lung	0	0	0	0	0	0	2013-2016	71-80	0
2016	1	0	51	9999	4	9999	No	No	Yes	No	1	21	0	72	9	0	99	139	NA	Metropolitan	Above 65K	Lung	Lung	0	0	0	0	0	0	2013-2016	71-80	0
2016	0	1	51	9999	4	9999	No	No	No	No	1	14	0	72	7	0	2	242	NA	Metropolitan	Above 65K	Prostate	Prostate	0	0	0	0	0	0	2013-2016	71-80	0
2016	0	1	51	9999	4	9999	No	No	No	No	1	12	0	72	7	0	2	242	NA	Metropolitan	Above 65K	Prostate	Prostate	0	0	0	0	0	0	2013-2016	71-80	0
2016	1	0	51	9999	4	9999	No	No	Yes	No	1	18	0	72	4	2	2	72	NA	Urban	Below 65K	Gastro-esophageal	Gastro-esophageal	0	0	0	0	0	0	2013-2016	71-80	0
2016	0	0	51	9999	4	9999	No	No	No	No	1	18	0	72	9	0	1	69	NA	Metropolitan	Above 65K	Gastro-esophageal	Gastro-esophageal	0	0	0	0	0	0	2013-2016	71-80	0
2016	1	0	51	9999	4	9999	No	No	No	No	1	23	0	72	2	2	2	228	NA	Urban	Below 65K	Ovary	Ovary	0	0	0	0	0	0	2013-2016	71-80	0
2016	1	0	51	9999	4	9999	No	No	No	Yes	1	12	0	72	2	1	99	137	NA	Urban	Below 65K	Lung	Lung	0	0	0	0	0	0	2013-2016	71-80	0
2016	0	0	51	9999	4	9999	No	No	No	Yes	1	12	0	72	6	0	2	80	NA	Metropolitan	Below 65K	Gastro-esophageal	Gastro-esophageal	0	0	0	0	0	0	2013-2016	71-80	0
2016	1	0	51	9999	4	9999	No	No	No	Yes	1	12	0	72	6	1	0	139	NA	Urban	Below 65K	Lung	Lung	0	0	0	0	0	0	2013-2016	71-80	0
2016	0	0	51	9999	4	9999	No	No	No	No	1	15	0	72	6	0	2	242	NA	Metropolitan	Below 65K	Prostate	Prostate	0	0	0	0	0	0	2013-2016	71-80	0
2016	0	0	51	9999	4	9999	No	No	No	Yes	1	0.5	0	72	6	1	1	71	NA	Urban	Below 65K	Gastro-esophageal	Gastro-esophageal	0	0	0	0	0	0	2013-2016	71-80	0
2016	0	0	51	9999	4	9999	No	No	No	Yes	1	21	0	72	6	0	2	139	NA	Metropolitan	Below 65K	Lung	Lung	0	0	0	0	0	0	2013-2016	71-80	0
2016	1	0	51	9999	4	9999	No	No	No	Yes	1	18	0	72	6	0	2	136	NA	Metropolitan	Below 65K	Lung	Lung	0	0	0	0	0	0	2013-2016	71-80	0
2016	0	0	51	9999	4	9999	No	No	No	No	1	18	0	72	8	0	99	139	NA	Metropolitan	Above 65K	Lung	Lung	0	0	0	0	0	0	2013-2016	71-80	0
2016	0	0	51	9999	4	9999	No	No	No	Yes	1	20	0	72	2	2	99	138	NA	Urban	Below 65K	Lung	Lung	0	0	0	0	0	0	2013-2016	71-80	0
2016	0	3	51	9999	4	9999	No	No	No	No	1	17	0	73	6	0	0	137	NA	Metropolitan	Below 65K	Lung	Lung	0	0	0	0	0	0	2013-2016	71-80	0
2016	1	0	51	9999	4	9999	No	No	No	Yes	1	20	0	73	6	0	99	141	NA	Metropolitan	Below 65K	Lung	Lung	0	0	0	0	0	0	2013-2016	71-80	0
2016	0	0	51	9999	4	9999	No	No	No	No	1	21	0	73	9	0	99	139	NA	Metropolitan	Above 65K	Lung	Lung	0	0	0	0	0	0	2013-2016	71-80	0
2016	1	0	51	9999	4	9999	No	No	No	Yes	1	6	0	73	8	0	0	139	NA	Metropolitan	Above 65K	Lung	Lung	0	0	0	0	0	0	2013-2016	71-80	0
2016	1	0	51	9999	4	9999	No	No	No	Yes	1	15	0	73	9	0	99	115	NA	Metropolitan	Above 65K	Pancreas	Pancreato-biliary	0	0	0	0	0	0	2013-2016	71-80	0
2016	0	0	51	9999	4	9999	No	No	No	No	1	12	0	73	4	1	1	242	NA	Urban	Below 65K	Prostate	Prostate	0	0	0	0	0	0	2013-2016	71-80	0
2016	0	3	51	9999	4	9999	No	No	No	No	1	16	0	73	4	0	99	137	NA	Metropolitan	Below 65K	Lung	Lung	0	0	0	0	0	0	2013-2016	71-80	0
2016	1	0	51	9999	4	9999	No	No	No	No	1	16	0	73	9	0	2	69	NA	Metropolitan	Above 65K	Gastro-esophageal	Gastro-esophageal	0	0	0	0	0	0	2013-2016	71-80	0
2016	0	0	51	9999	4	9999	No	No	No	Yes	1	22	0	73	5	0	2	137	NA	Metropolitan	Below 65K	Lung	Lung	0	0	0	0	0	0	2013-2016	71-80	0
2016	1	0	51	9999	4	9999	No	No	No	Yes	1	14	0	73	7	0	99	137	NA	Metropolitan	Above 65K	Lung	Lung	0	0	0	0	0	0	2013-2016	71-80	0
2016	0	0	51	9999	4	9999	No	No	No	Yes	1	13	0	73	9	0	1	242	NA	Metropolitan	Above 65K	Prostate	Prostate	0	0	0	0	0	0	2013-2016	71-80	0
2016	1	0	51	9999	4	9999	No	No	No	No	1	21	0	73	3	4	1	139	NA	Rural	Below 65K	Lung	Lung	0	0	0	0	0	0	2013-2016	71-80	0
2016	0	3	51	9999	4	9999	No	No	No	No	1	14	0	73	9	0	2	242	NA	Metropolitan	Above 65K	Prostate	Prostate	0	0	0	0	0	0	2013-2016	71-80	0
2016	0	0	51	9999	4	9999	No	No	No	Yes	1	18	0	73	8	0	99	69	NA	Metropolitan	Above 65K	Gastro-esophageal	Gastro-esophageal	0	0	0	0	0	0	2013-2016	71-80	0
2016	1	0	51	9999	4	9999	No	No	Yes	No	1	20	0	73	9	0	99	110	NA	Metropolitan	Above 65K	Pancreas	Pancreato-biliary	0	0	0	0	0	0	2013-2016	71-80	0
2016	0	0	51	9999	4	9999	No	No	Yes	No	1	19	0	73	9	1	99	112	NA	Urban	Above 65K	Pancreas	Pancreato-biliary	0	0	0	0	0	0	2013-2016	71-80	0
2016	0	0	51	9999	4	9999	No	No	No	No	1	22	0	73	7	1	2	242	NA	Urban	Above 65K	Prostate	Prostate	0	0	0	0	0	0	2013-2016	71-80	0
2016	1	0	51	9999	4	9999	No	No	Yes	No	1	22	0	73	9	1	0	137	NA	Urban	Above 65K	Lung	Lung	0	0	0	0	0	0	2013-2016	71-80	0
2016	0	3	51	9999	4	9999	No	No	No	No	1	15	0	73	9	4	99	141	NA	Rural	Above 65K	Lung	Lung	0	0	0	0	0	0	2013-2016	71-80	0
2016	0	3	51	9999	4	9999	No	No	No	Yes	1	16	0	73	9	1	99	137	NA	Urban	Above 65K	Lung	Lung	0	0	0	0	0	0	2013-2016	71-80	0
2016	0	1	51	9999	4	9999	No	No	No	Yes	1	16	0	73	3	0	99	137	NA	Metropolitan	Below 65K	Lung	Lung	0	0	0	0	0	0	2013-2016	71-80	0
2016	0	0	51	9999	4	9999	No	No	No	No	1	19	0	73	9	0	2	242	NA	Metropolitan	Above 65K	Prostate	Prostate	0	0	0	0	0	0	2013-2016	71-80	0
2016	1	1	51	9999	4	9999	No	No	No	No	1	20	0	73	6	0	99	137	NA	Metropolitan	Below 65K	Lung	Lung	0	0	0	0	0	0	2013-2016	71-80	0
2016	0	0	51	9999	4	9999	No	No	No	No	1	22	0	73	6	0	99	137	NA	Metropolitan	Below 65K	Lung	Lung	0	0	0	0	0	0	2013-2016	71-80	0
2016	0	3	51	9999	4	9999	No	No	Yes	No	1	13	0	73	6	0	99	110	NA	Metropolitan	Below 65K	Pancreas	Pancreato-biliary	0	0	0	0	0	0	2013-2016	71-80	0
2016	0	0	51	9999	4	9999	No	No	Yes	No	1	17	0	73	6	0	2	72	NA	Metropolitan	Below 65K	Gastro-esophageal	Gastro-esophageal	0	0	0	0	0	0	2013-2016	71-80	0
2016	0	0	51	9999	4	9999	No	No	No	Yes	1	16	0	73	6	0	2	141	NA	Metropolitan	Below 65K	Lung	Lung	0	0	0	0	0	0	2013-2016	71-80	0
2016	0	0	51	9999	4	9999	No	No	No	No	1	21	0	73	6	0	2	242	NA	Metropolitan	Below 65K	Prostate	Prostate	0	0	0	0	0	0	2013-2016	71-80	0
2016	0	0	51	9999	4	9999	No	No	No	Yes	1	12	0	74	6	0	1	69	NA	Metropolitan	Below 65K	Gastro-esophageal	Gastro-esophageal	0	0	0	0	0	0	2013-2016	71-80	0
2016	0	0	51	9999	4	9999	No	No	Yes	No	1	12	0	74	6	0	2	71	NA	Metropolitan	Below 65K	Gastro-esophageal	Gastro-esophageal	0	0	0	0	0	0	2013-2016	71-80	0
2016	0	0	51	9999	4	9999	No	No	Yes	No	1	14	0	74	6	0	99	137	NA	Metropolitan	Below 65K	Lung	Lung	0	0	0	0	0	0	2013-2016	71-80	0
2016	0	0	51	9999	4	9999	No	No	No	No	1	22	0	74	6	0	0	80	NA	Metropolitan	Below 65K	Gastro-esophageal	Gastro-esophageal	0	0	0	0	0	0	2013-2016	71-80	0
2016	1	0	51	9999	4	9999	No	No	No	Yes	1	18	0	74	9	0	99	69	NA	Metropolitan	Above 65K	Gastro-esophageal	Gastro-esophageal	0	0	0	0	0	0	2013-2016	71-80	0
2016	0	0	51	9999	4	9999	No	No	No	No	1	21	0	74	8	0	2	242	NA	Metropolitan	Above 65K	Prostate	Prostate	0	0	0	0	0	0	2013-2016	71-80	0
2016	0	0	51	9999	4	9999	No	No	No	No	1	22	0	74	7	1	99	141	NA	Urban	Above 65K	Lung	Lung	0	0	0	0	0	0	2013-2016	71-80	0
2016	0	3	51	9999	4	9999	No	No	No	Yes	1	14	0	74	9	0	99	110	NA	Metropolitan	Above 65K	Pancreas	Pancreato-biliary	0	0	0	0	0	0	2013-2016	71-80	0
2016	1	0	51	9999	4	9999	No	No	No	Yes	1	14	0	74	7	0	99	139	NA	Metropolitan	Above 65K	Lung	Lung	0	0	0	0	0	0	2013-2016	71-80	0
2016	0	0	51	9999	4	9999	No	No	No	No	1	16	0	74	9	0	2	242	NA	Metropolitan	Above 65K	Prostate	Prostate	0	0	0	0	0	0	2013-2016	71-80	0
2016	1	0	51	9999	4	9999	No	No	Yes	No	1	19	0	74	8	0	99	139	NA	Metropolitan	Above 65K	Lung	Lung	0	0	0	0	0	0	2013-2016	71-80	0
2016	1	0	51	9999	4	9999	No	No	Yes	No	1	15	0	74	6	0	2	116	NA	Metropolitan	Below 65K	Pancreas	Pancreato-biliary	0	0	0	0	0	0	2013-2016	71-80	0
2016	0	0	51	9999	4	9999	No	No	Yes	No	1	23	0	74	9	0	2	72	NA	Metropolitan	Above 65K	Gastro-esophageal	Gastro-esophageal	0	0	0	0	0	0	2013-2016	71-80	0
2016	1	0	51	9999	4	9999	No	No	Yes	No	1	13	0	74	9	0	99	139	NA	Metropolitan	Above 65K	Lung	Lung	0	0	0	0	0	0	2013-2016	71-80	0
2016	1	0	51	9999	4	9999	No	No	No	No	1	15	0	74	9	0	99	117	NA	Metropolitan	Above 65K	Pancreas	Pancreato-biliary	0	0	0	0	0	0	2013-2016	71-80	0
2016	1	0	51	9999	4	9999	No	No	No	No	1	15	0	74	9	0	99	228	NA	Metropolitan	Above 65K	Ovary	Ovary	0	0	0	0	0	0	2013-2016	71-80	0
2016	0	0	51	9999	4	9999	No	No	Yes	No	1	21	0	74	9	0	99	112	NA	Metropolitan	Above 65K	Pancreas	Pancreato-biliary	0	0	0	0	0	0	2013-2016	71-80	0
2016	1	0	51	9999	4	9999	No	No	No	No	1	19	0	74	9	0	99	137	NA	Metropolitan	Above 65K	Lung	Lung	0	0	0	0	0	0	2013-2016	71-80	0
2016	1	3	51	9999	4	9999	No	No	No	Yes	1	17	0	74	8	0	99	111	NA	Metropolitan	Above 65K	Pancreas	Pancreato-biliary	0	0	0	0	0	0	2013-2016	71-80	0
2016	0	0	51	9999	4	9999	No	No	No	Yes	1	17	0	74	9	0	99	139	NA	Metropolitan	Above 65K	Lung	Lung	0	0	0	0	0	0	2013-2016	71-80	0
2016	1	3	51	9999	4	9999	No	No	No	No	1	13	0	74	8	0	0	137	NA	Metropolitan	Above 65K	Lung	Lung	0	0	0	0	0	0	2013-2016	71-80	0
2016	0	0	51	9999	4	9999	No	No	No	No	1	15	0	74	6	0	2	242	NA	Metropolitan	Below 65K	Prostate	Prostate	0	0	0	0	0	0	2013-2016	71-80	0
2016	0	0	51	9999	4	9999	No	No	No	No	1	13	0	74	9	0	2	242	NA	Metropolitan	Above 65K	Prostate	Prostate	0	0	0	0	0	0	2013-2016	71-80	0
2016	0	0	51	9999	4	9999	No	No	No	Yes	1	20	0	74	1	4	99	115	NA	Rural	Below 65K	Pancreas	Pancreato-biliary	0	0	0	0	0	0	2013-2016	71-80	0
2016	0	0	51	9999	4	9999	No	No	No	Yes	1	23	0	74	4	2	1	137	NA	Urban	Below 65K	Lung	Lung	0	0	0	0	0	0	2013-2016	71-80	0
2016	1	0	51	9999	4	9999	No	No	No	No	1	12	0	74	4	0	99	137	NA	Metropolitan	Below 65K	Lung	Lung	0	0	0	0	0	0	2013-2016	71-80	0
2016	0	0	51	9999	4	9999	No	No	No	No	1	18	0	74	6	1	2	69	NA	Urban	Below 65K	Gastro-esophageal	Gastro-esophageal	0	0	0	0	0	0	2013-2016	71-80	0
2016	1	0	51	9999	4	9999	No	No	Yes	Yes	1	19	0	74	4	0	99	112	NA	Metropolitan	Below 65K	Pancreas	Pancreato-biliary	0	0	0	0	0	0	2013-2016	71-80	0
2016	0	1	51	9999	4	9999	No	No	No	No	1	17	0	74	4	1	2	242	NA	Urban	Below 65K	Prostate	Prostate	0	0	0	0	0	0	2013-2016	71-80	0
2016	0	0	51	9999	4	9999	No	No	Yes	No	1	13	0	74	2	2	99	110	NA	Urban	Below 65K	Pancreas	Pancreato-biliary	0	0	0	0	0	0	2013-2016	71-80	0
2016	0	0	51	9999	4	9999	No	No	No	No	1	13	0	74	3	2	2	137	NA	Urban	Below 65K	Lung	Lung	0	0	0	0	0	0	2013-2016	71-80	0
2016	1	0	51	9999	4	9999	No	No	No	Yes	1	13	0	75	4	1	0	137	NA	Urban	Below 65K	Lung	Lung	0	0	0	0	0	0	2013-2016	71-80	0
2016	0	1	51	9999	4	9999	No	No	No	No	1	22	0	75	1	2	0	137	NA	Urban	Below 65K	Lung	Lung	0	0	0	0	0	0	2013-2016	71-80	0
2016	0	0	51	9999	4	9999	No	No	Yes	No	1	20	0	75	5	1	99	112	NA	Urban	Below 65K	Pancreas	Pancreato-biliary	0	0	0	0	0	0	2013-2016	71-80	0
2016	1	0	51	9999	4	9999	No	No	No	No	1	16	0	75	7	0	99	141	NA	Metropolitan	Above 65K	Lung	Lung	0	0	0	0	0	0	2013-2016	71-80	0
2016	0	0	51	9999	4	9999	No	No	No	Yes	1	19	0	75	4	1	99	137	NA	Urban	Below 65K	Lung	Lung	0	0	0	0	0	0	2013-2016	71-80	0
2016	1	0	51	9999	4	9999	No	No	Yes	Yes	1	18	0	75	2	2	2	110	NA	Urban	Below 65K	Pancreas	Pancreato-biliary	0	0	0	0	0	0	2013-2016	71-80	0
2016	1	0	51	9999	4	9999	No	No	No	Yes	1	15	0	75	7	0	2	137	NA	Metropolitan	Above 65K	Lung	Lung	0	0	0	0	0	0	2013-2016	71-80	0
2016	1	0	51	9999	4	9999	No	No	No	No	1	13	0	75	0	1	99	137	NA	Urban	NA	Lung	Lung	0	0	0	0	0	0	2013-2016	71-80	0
2016	1	0	51	9999	4	9999	No	No	Yes	Yes	1	14	0	75	3	2	99	110	NA	Urban	Below 65K	Pancreas	Pancreato-biliary	0	0	0	0	0	0	2013-2016	71-80	0
2016	0	0	51	9999	4	9999	No	No	No	No	1	13	0	75	8	0	99	72	NA	Metropolitan	Above 65K	Gastro-esophageal	Gastro-esophageal	0	0	0	0	0	0	2013-2016	71-80	0
2016	0	3	51	9999	4	9999	No	No	No	No	1	14	0	75	9	0	2	138	NA	Metropolitan	Above 65K	Lung	Lung	0	0	0	0	0	0	2013-2016	71-80	0
2016	0	0	51	9999	4	9999	No	No	No	No	1	22	0	75	8	0	1	72	NA	Metropolitan	Above 65K	Gastro-esophageal	Gastro-esophageal	0	0	0	0	0	0	2013-2016	71-80	0
2016	1	0	51	9999	4	9999	No	No	No	Yes	1	15	0	75	8	0	99	137	NA	Metropolitan	Above 65K	Lung	Lung	0	0	0	0	0	0	2013-2016	71-80	0
2016	0	0	51	9999	4	9999	No	No	Yes	No	1	17	0	75	4	2	1	69	NA	Urban	Below 65K	Gastro-esophageal	Gastro-esophageal	0	0	0	0	0	0	2013-2016	71-80	0
2016	1	3	51	9999	4	9999	No	No	Yes	No	1	3	1	75	8	0	99	117	NA	Metropolitan	Above 65K	Pancreas	Pancreato-biliary	0	0	0	1	0	0	2013-2016	71-80	0
2016	0	0	51	9999	4	9999	No	No	No	Yes	1	23	0	75	8	1	2	242	NA	Urban	Above 65K	Prostate	Prostate	0	0	0	0	0	0	2013-2016	71-80	0
2016	1	1	51	9999	4	9999	No	No	Yes	No	1	12	0	75	9	1	1	110	NA	Urban	Above 65K	Pancreas	Pancreato-biliary	0	0	0	0	0	0	2013-2016	71-80	0
2016	0	0	51	9999	4	9999	No	No	Yes	No	1	22	0	75	9	1	99	117	NA	Urban	Above 65K	Pancreas	Pancreato-biliary	0	0	0	0	0	0	2013-2016	71-80	0
2016	1	1	51	9999	4	9999	No	No	No	No	1	16	0	75	9	0	99	228	NA	Metropolitan	Above 65K	Ovary	Ovary	0	0	0	0	0	0	2013-2016	71-80	0
2016	1	0	51	9999	4	9999	No	No	No	No	1	12	0	75	9	0	99	137	NA	Metropolitan	Above 65K	Lung	Lung	0	0	0	0	0	0	2013-2016	71-80	0
2016	0	0	51	9999	4	9999	No	No	Yes	Yes	1	13	0	75	6	0	99	69	NA	Metropolitan	Below 65K	Gastro-esophageal	Gastro-esophageal	0	0	0	0	0	0	2013-2016	71-80	0
2016	1	3	51	9999	4	9999	No	No	No	No	1	12	0	75	6	0	99	137	NA	Metropolitan	Below 65K	Lung	Lung	0	0	0	0	0	0	2013-2016	71-80	0
2016	1	0	51	9999	4	9999	No	No	No	No	1	15	0	75	6	0	99	137	NA	Metropolitan	Below 65K	Lung	Lung	0	0	0	0	0	0	2013-2016	71-80	0
2016	0	0	51	9999	4	9999	No	No	No	No	1	15	0	75	6	0	1	137	NA	Metropolitan	Below 65K	Lung	Lung	0	0	0	0	0	0	2013-2016	71-80	0
2016	0	0	51	9999	4	9999	No	No	Yes	No	1	12	0	75	6	0	1	116	NA	Metropolitan	Below 65K	Pancreas	Pancreato-biliary	0	0	0	0	0	0	2013-2016	71-80	0
2016	0	3	51	9999	4	9999	No	No	No	Yes	1	4	0	75	6	0	1	137	NA	Metropolitan	Below 65K	Lung	Lung	0	0	0	0	0	0	2013-2016	71-80	0
2016	0	0	51	9999	4	9999	No	No	No	No	1	16	0	75	9	0	2	242	NA	Metropolitan	Above 65K	Prostate	Prostate	0	0	0	0	0	0	2013-2016	71-80	0
2016	0	0	51	9999	4	9999	No	No	Yes	No	1	14	0	75	6	4	99	137	NA	Rural	Below 65K	Lung	Lung	0	0	0	0	0	0	2013-2016	71-80	0
2016	1	0	51	9999	4	9999	No	No	No	Yes	1	13	0	75	4	2	99	139	NA	Urban	Below 65K	Lung	Lung	0	0	0	0	0	0	2013-2016	71-80	0
2016	1	1	51	9999	4	9999	No	No	No	Yes	1	23	0	76	7	1	99	140	NA	Urban	Above 65K	Lung	Lung	0	0	0	0	0	0	2013-2016	71-80	0
2016	1	0	51	9999	4	9999	No	No	No	Yes	1	18	0	76	5	1	1	137	NA	Urban	Below 65K	Lung	Lung	0	0	0	0	0	0	2013-2016	71-80	0
2016	0	0	51	9999	4	9999	No	No	No	Yes	1	15	0	76	5	2	99	138	NA	Urban	Below 65K	Lung	Lung	0	0	0	0	0	0	2013-2016	71-80	0
2016	1	0	51	9999	4	9999	No	No	No	Yes	1	22	0	76	7	1	99	136	NA	Urban	Above 65K	Lung	Lung	0	0	0	0	0	0	2013-2016	71-80	0
2016	1	0	51	9999	4	9999	No	No	No	Yes	1	13	0	76	5	2	99	141	NA	Urban	Below 65K	Lung	Lung	0	0	0	0	0	0	2013-2016	71-80	0
2016	1	1	51	9999	4	9999	No	No	No	Yes	1	9	0	76	5	0	1	137	NA	Metropolitan	Below 65K	Lung	Lung	0	0	0	0	0	0	2013-2016	71-80	0
2016	0	3	51	9999	4	9999	No	No	No	Yes	1	2	0	76	9	1	99	137	NA	Urban	Above 65K	Lung	Lung	0	0	0	0	0	0	2013-2016	71-80	0
2016	1	0	51	9999	4	9999	No	No	No	No	1	23	0	76	9	0	2	75	NA	Metropolitan	Above 65K	Gastro-esophageal	Gastro-esophageal	0	0	0	0	0	0	2013-2016	71-80	0
2016	0	0	51	9999	4	9999	No	No	No	Yes	1	20	0	76	6	0	99	137	NA	Metropolitan	Below 65K	Lung	Lung	0	0	0	0	0	0	2013-2016	71-80	0
2016	0	0	51	9999	4	9999	No	No	Yes	No	1	18	0	76	6	0	99	137	NA	Metropolitan	Below 65K	Lung	Lung	0	0	0	0	0	0	2013-2016	71-80	0
2016	1	0	51	9999	4	9999	No	No	No	Yes	1	22	0	76	6	0	99	137	NA	Metropolitan	Below 65K	Lung	Lung	0	0	0	0	0	0	2013-2016	71-80	0
2016	0	3	51	9999	4	9999	No	No	No	Yes	1	12	0	76	6	0	99	141	NA	Metropolitan	Below 65K	Lung	Lung	0	0	0	0	0	0	2013-2016	71-80	0
2016	1	0	51	9999	4	9999	No	No	No	Yes	1	16	0	76	4	0	99	139	NA	Metropolitan	Below 65K	Lung	Lung	0	0	0	0	0	0	2013-2016	71-80	0
2016	0	0	51	9999	4	9999	No	No	No	No	1	13	0	76	1	4	99	139	NA	Rural	Below 65K	Lung	Lung	0	0	0	0	0	0	2013-2016	71-80	0
2016	0	0	51	9999	4	9999	No	No	No	No	1	15	0	76	4	1	99	137	NA	Urban	Below 65K	Lung	Lung	0	0	0	0	0	0	2013-2016	71-80	0
2016	0	3	51	9999	4	9999	No	No	No	Yes	1	11	0	76	6	0	1	137	NA	Metropolitan	Below 65K	Lung	Lung	0	0	0	0	0	0	2013-2016	71-80	0
2016	0	0	51	9999	4	9999	No	No	No	No	1	12	0	76	4	4	2	242	NA	Rural	Below 65K	Prostate	Prostate	0	0	0	0	0	0	2013-2016	71-80	0
2016	1	3	51	9999	4	9999	No	No	No	Yes	1	13	0	76	6	0	1	139	NA	Metropolitan	Below 65K	Lung	Lung	0	0	0	0	0	0	2013-2016	71-80	0
2016	1	0	51	9999	4	9999	No	No	No	No	1	12	0	76	9	0	2	137	NA	Metropolitan	Above 65K	Lung	Lung	0	0	0	0	0	0	2013-2016	71-80	0
2016	1	0	51	9999	4	9999	No	No	No	Yes	1	14	0	76	4	2	0	137	NA	Urban	Below 65K	Lung	Lung	0	0	0	0	0	0	2013-2016	71-80	0
2016	0	0	51	9999	4	9999	No	No	Yes	No	1	10	0	76	9	0	2	69	NA	Metropolitan	Above 65K	Gastro-esophageal	Gastro-esophageal	0	0	0	0	0	0	2013-2016	71-80	0
2016	0	0	51	9999	4	9999	No	No	No	No	1	22	0	76	6	0	2	242	NA	Metropolitan	Below 65K	Prostate	Prostate	0	0	0	0	0	0	2013-2016	71-80	0
2016	0	0	51	9999	4	9999	No	No	No	Yes	1	18	0	76	8	0	2	69	NA	Metropolitan	Above 65K	Gastro-esophageal	Gastro-esophageal	0	0	0	0	0	0	2013-2016	71-80	0
2016	1	0	51	9999	4	9999	No	No	No	No	1	16	0	76	8	0	0	137	NA	Metropolitan	Above 65K	Lung	Lung	0	0	0	0	0	0	2013-2016	71-80	0
2016	1	0	51	9999	4	9999	No	No	No	No	1	16	0	76	9	1	99	136	NA	Urban	Above 65K	Lung	Lung	0	0	0	0	0	0	2013-2016	71-80	0
2016	0	0	51	9999	4	9999	No	No	No	Yes	1	14	0	76	1	3	2	242	NA	Urban	Below 65K	Prostate	Prostate	0	0	0	0	0	0	2013-2016	71-80	0
2016	1	0	51	9999	4	9999	No	No	No	No	1	13	0	76	2	2	2	141	NA	Urban	Below 65K	Lung	Lung	0	0	0	0	0	0	2013-2016	71-80	0
2016	1	0	51	9999	4	9999	No	No	No	No	1	18	0	76	7	1	2	139	NA	Urban	Above 65K	Lung	Lung	0	0	0	0	0	0	2013-2016	71-80	0
2016	0	0	51	9999	4	9999	No	No	No	No	1	15	0	76	9	0	99	137	NA	Metropolitan	Above 65K	Lung	Lung	0	0	0	0	0	0	2013-2016	71-80	0
2016	0	0	51	9999	4	9999	No	No	No	No	1	16	0	76	7	0	99	110	NA	Metropolitan	Above 65K	Pancreas	Pancreato-biliary	0	0	0	0	0	0	2013-2016	71-80	0
2016	1	0	51	9999	4	9999	No	No	No	Yes	1	19	0	76	9	0	1	69	NA	Metropolitan	Above 65K	Gastro-esophageal	Gastro-esophageal	0	0	0	0	0	0	2013-2016	71-80	0
2016	0	0	51	9999	4	9999	No	No	No	No	1	14	0	76	6	2	2	242	NA	Urban	Below 65K	Prostate	Prostate	0	0	0	0	0	0	2013-2016	71-80	0
2016	0	0	51	9999	4	9999	No	No	No	No	1	15	0	76	9	0	2	69	NA	Metropolitan	Above 65K	Gastro-esophageal	Gastro-esophageal	0	0	0	0	0	0	2013-2016	71-80	0
2016	0	3	51	9999	4	9999	No	No	No	Yes	1	12	0	77	9	0	99	139	NA	Metropolitan	Above 65K	Lung	Lung	0	0	0	0	0	0	2013-2016	71-80	0
2016	1	0	51	9999	4	9999	No	No	No	No	1	13	0	77	9	0	1	107	NA	Metropolitan	Above 65K	Pancreas	Pancreato-biliary	0	0	0	0	0	0	2013-2016	71-80	0
2016	1	1	51	9999	4	9999	No	No	No	Yes	1	17	0	77	7	0	99	140	NA	Metropolitan	Above 65K	Lung	Lung	0	0	0	0	0	0	2013-2016	71-80	0
2016	1	0	51	9999	4	9999	No	No	No	No	1	18	0	77	6	0	0	139	NA	Metropolitan	Below 65K	Lung	Lung	0	0	0	0	0	0	2013-2016	71-80	0
2016	0	0	51	9999	4	9999	No	No	No	No	1	12	0	77	8	1	99	137	NA	Urban	Above 65K	Lung	Lung	0	0	0	0	0	0	2013-2016	71-80	0
2016	0	3	51	9999	4	9999	No	No	No	No	1	19	0	77	8	0	2	242	NA	Metropolitan	Above 65K	Prostate	Prostate	0	0	0	0	0	0	2013-2016	71-80	0
2016	1	3	51	9999	4	9999	No	No	No	Yes	1	12	0	77	6	0	2	79	NA	Metropolitan	Below 65K	Gastro-esophageal	Gastro-esophageal	0	0	0	0	0	0	2013-2016	71-80	0
2016	0	0	51	9999	4	9999	No	No	No	Yes	1	20	0	77	0	4	2	242	NA	Rural	NA	Prostate	Prostate	0	0	0	0	0	0	2013-2016	71-80	0
2016	1	0	51	9999	4	9999	No	No	No	Yes	1	23	0	77	6	1	0	139	NA	Urban	Below 65K	Lung	Lung	0	0	0	0	0	0	2013-2016	71-80	0
2016	0	0	51	9999	4	9999	No	No	No	No	1	22	0	77	6	0	99	137	NA	Metropolitan	Below 65K	Lung	Lung	0	0	0	0	0	0	2013-2016	71-80	0
2016	1	0	51	9999	4	9999	No	No	No	No	1	12	0	77	1	4	1	139	NA	Rural	Below 65K	Lung	Lung	0	0	0	0	0	0	2013-2016	71-80	0
2016	1	0	51	9999	4	9999	No	No	No	No	1	15	0	77	5	0	1	137	NA	Metropolitan	Below 65K	Lung	Lung	0	0	0	0	0	0	2013-2016	71-80	0
2016	0	0	51	9999	4	9999	No	No	No	No	1	14	0	77	0	3	99	139	NA	Urban	NA	Lung	Lung	0	0	0	0	0	0	2013-2016	71-80	0
2016	1	0	51	9999	4	9999	No	No	No	No	1	23	0	77	4	0	2	139	NA	Metropolitan	Below 65K	Lung	Lung	0	0	0	0	0	0	2013-2016	71-80	0
2016	1	3	51	9999	4	9999	No	No	No	No	1	12	0	77	6	0	99	137	NA	Metropolitan	Below 65K	Lung	Lung	0	0	0	0	0	0	2013-2016	71-80	0
2016	1	0	51	9999	4	9999	No	No	No	No	1	19	0	77	6	0	99	139	NA	Metropolitan	Below 65K	Lung	Lung	0	0	0	0	0	0	2013-2016	71-80	0
2016	0	3	51	9999	4	9999	No	No	No	No	1	14	0	77	5	4	99	137	NA	Rural	Below 65K	Lung	Lung	0	0	0	0	0	0	2013-2016	71-80	0
2016	0	3	51	9999	4	9999	No	No	Yes	Yes	1	13	0	77	9	1	99	137	NA	Urban	Above 65K	Lung	Lung	0	0	0	0	0	0	2013-2016	71-80	0
2016	1	1	51	9999	4	9999	No	No	No	No	1	19	0	77	8	1	99	138	NA	Urban	Above 65K	Lung	Lung	0	0	0	0	0	0	2013-2016	71-80	0
2016	0	0	51	9999	4	9999	No	No	No	No	1	18	0	77	6	1	99	112	NA	Urban	Below 65K	Pancreas	Pancreato-biliary	0	0	0	0	0	0	2013-2016	71-80	0
2016	1	0	51	9999	4	9999	No	No	No	Yes	1	16	0	77	9	0	1	141	NA	Metropolitan	Above 65K	Lung	Lung	0	0	0	0	0	0	2013-2016	71-80	0
2016	0	0	51	9999	4	9999	No	No	Yes	No	1	13	0	77	4	2	1	112	NA	Urban	Below 65K	Pancreas	Pancreato-biliary	0	0	0	0	0	0	2013-2016	71-80	0
2016	1	0	51	9999	4	9999	No	No	No	Yes	1	13	0	77	7	1	99	137	NA	Urban	Above 65K	Lung	Lung	0	0	0	0	0	0	2013-2016	71-80	0
2016	1	3	51	9999	4	9999	No	No	No	Yes	1	15	0	77	5	3	99	139	NA	Urban	Below 65K	Lung	Lung	0	0	0	0	0	0	2013-2016	71-80	0
2016	1	0	51	9999	4	9999	No	No	No	Yes	1	13	0	78	9	0	0	139	NA	Metropolitan	Above 65K	Lung	Lung	0	0	0	0	0	0	2013-2016	71-80	0
2016	0	0	51	9999	4	9999	No	No	No	No	1	12	0	78	9	0	2	242	NA	Metropolitan	Above 65K	Prostate	Prostate	0	0	0	0	0	0	2013-2016	71-80	0
2016	1	0	51	9999	4	9999	No	No	No	No	1	21	0	78	8	0	1	141	NA	Metropolitan	Above 65K	Lung	Lung	0	0	0	0	0	0	2013-2016	71-80	0
2016	0	1	51	9999	4	9999	No	No	No	No	1	12	0	78	9	1	1	73	NA	Urban	Above 65K	Gastro-esophageal	Gastro-esophageal	0	0	0	0	0	0	2013-2016	71-80	0
2016	0	0	51	9999	4	9999	No	No	No	No	1	15	0	78	8	1	99	137	NA	Urban	Above 65K	Lung	Lung	0	0	0	0	0	0	2013-2016	71-80	0
2016	1	0	51	9999	4	9999	No	No	Yes	No	1	15	0	78	6	0	99	111	NA	Metropolitan	Below 65K	Pancreas	Pancreato-biliary	0	0	0	0	0	0	2013-2016	71-80	0
2016	1	0	51	9999	4	9999	No	No	No	No	1	20	0	78	3	0	2	141	NA	Metropolitan	Below 65K	Lung	Lung	0	0	0	0	0	0	2013-2016	71-80	0
2016	1	3	51	9999	4	9999	No	No	No	Yes	1	12	0	78	5	4	99	141	NA	Rural	Below 65K	Lung	Lung	0	0	0	0	0	0	2013-2016	71-80	0
2016	0	3	51	9999	4	9999	No	No	No	No	1	19	0	78	9	1	99	137	NA	Urban	Above 65K	Lung	Lung	0	0	0	0	0	0	2013-2016	71-80	0
2016	1	0	51	9999	4	9999	No	No	No	No	1	0.5	0	78	9	0	2	74	NA	Metropolitan	Above 65K	Gastro-esophageal	Gastro-esophageal	0	0	0	0	0	0	2013-2016	71-80	0
2016	1	0	51	9999	4	9999	No	No	No	Yes	1	14	0	78	6	0	99	137	NA	Metropolitan	Below 65K	Lung	Lung	0	0	0	0	0	0	2013-2016	71-80	0
2016	1	3	51	9999	4	9999	No	No	Yes	Yes	1	12	0	78	6	0	99	138	NA	Metropolitan	Below 65K	Lung	Lung	0	0	0	0	0	0	2013-2016	71-80	0
2016	0	0	51	9999	4	9999	No	No	No	No	1	15	0	78	5	2	2	242	NA	Urban	Below 65K	Prostate	Prostate	0	0	0	0	0	0	2013-2016	71-80	0
2016	1	0	51	9999	4	9999	No	No	No	No	1	12	0	78	5	2	2	70	NA	Urban	Below 65K	Gastro-esophageal	Gastro-esophageal	0	0	0	0	0	0	2013-2016	71-80	0
2016	0	0	51	9999	4	9999	No	No	No	No	1	18	0	78	7	1	99	139	NA	Urban	Above 65K	Lung	Lung	0	0	0	0	0	0	2013-2016	71-80	0
2016	0	0	51	9999	4	9999	No	No	No	Yes	1	16	0	78	9	0	2	139	NA	Metropolitan	Above 65K	Lung	Lung	0	0	0	0	0	0	2013-2016	71-80	0
2016	1	0	51	9999	4	9999	No	No	No	Yes	1	16	0	78	3	4	99	137	NA	Rural	Below 65K	Lung	Lung	0	0	0	0	0	0	2013-2016	71-80	0
2016	1	0	51	9999	4	9999	No	No	No	NA	1	20	0	78	6	2	99	139	NA	Urban	Below 65K	Lung	Lung	0	0	0	0	0	0	2013-2016	71-80	0
2016	1	0	51	9999	4	9999	No	No	Yes	No	1	14	0	78	9	1	99	141	NA	Urban	Above 65K	Lung	Lung	0	0	0	0	0	0	2013-2016	71-80	0
2016	0	1	51	9999	4	9999	No	No	No	No	1	22	0	78	9	0	2	242	NA	Metropolitan	Above 65K	Prostate	Prostate	0	0	0	0	0	0	2013-2016	71-80	0
2016	0	0	51	9999	4	9999	No	No	No	Yes	1	22	0	78	7	0	2	137	NA	Metropolitan	Above 65K	Lung	Lung	0	0	0	0	0	0	2013-2016	71-80	0
2016	0	3	51	9999	4	9999	No	No	No	No	1	7	0	78	6	0	1	75	NA	Metropolitan	Below 65K	Gastro-esophageal	Gastro-esophageal	0	0	0	0	0	0	2013-2016	71-80	0
2016	0	3	51	9999	4	9999	No	No	No	No	1	19	0	78	8	0	2	137	NA	Metropolitan	Above 65K	Lung	Lung	0	0	0	0	0	0	2013-2016	71-80	0
2016	1	99	51	9999	4	9999	No	No	Yes	No	1	16	0	78	8	0	99	137	NA	Metropolitan	Above 65K	Lung	Lung	0	0	0	0	0	0	2013-2016	71-80	0
2016	0	3	51	9999	4	9999	No	No	No	No	1	18	0	78	6	1	2	137	NA	Urban	Below 65K	Lung	Lung	0	0	0	0	0	0	2013-2016	71-80	0
2016	0	0	51	9999	4	9999	No	No	Yes	No	1	19	0	78	8	1	1	110	NA	Urban	Above 65K	Pancreas	Pancreato-biliary	0	0	0	0	0	0	2013-2016	71-80	0
2016	0	0	51	9999	4	9999	No	No	No	No	1	19	0	78	9	1	99	242	NA	Urban	Above 65K	Prostate	Prostate	0	0	0	0	0	0	2013-2016	71-80	0
2016	0	0	51	9999	4	9999	No	No	No	No	1	14	0	78	9	0	2	242	NA	Metropolitan	Above 65K	Prostate	Prostate	0	0	0	0	0	0	2013-2016	71-80	0
2016	1	0	51	9999	4	9999	No	No	No	Yes	1	16	0	78	4	0	99	140	NA	Metropolitan	Below 65K	Lung	Lung	0	0	0	0	0	0	2013-2016	71-80	0
2016	0	0	51	9999	4	9999	No	No	No	Yes	1	18	0	78	2	3	99	139	NA	Urban	Below 65K	Lung	Lung	0	0	0	0	0	0	2013-2016	71-80	0
2016	0	0	51	9999	4	9999	No	No	No	Yes	1	12	0	79	2	4	1	137	NA	Rural	Below 65K	Lung	Lung	0	0	0	0	0	0	2013-2016	71-80	0
2016	0	0	51	9999	4	9999	No	No	No	No	1	22	0	79	2	3	99	136	NA	Urban	Below 65K	Lung	Lung	0	0	0	0	0	0	2013-2016	71-80	0
2016	0	0	51	9999	4	9999	No	No	Yes	No	1	12	0	79	9	0	1	110	NA	Metropolitan	Above 65K	Pancreas	Pancreato-biliary	0	0	0	0	0	0	2013-2016	71-80	0
2016	0	0	51	9999	4	9999	No	No	No	Yes	1	1	0	79	9	0	2	242	NA	Metropolitan	Above 65K	Prostate	Prostate	0	0	0	0	0	0	2013-2016	71-80	0
2016	1	0	51	9999	4	9999	No	No	No	Yes	1	15	0	79	9	0	1	137	NA	Metropolitan	Above 65K	Lung	Lung	0	0	0	0	0	0	2013-2016	71-80	0
2016	1	0	51	9999	4	9999	No	No	No	Yes	1	21	0	79	4	2	99	137	NA	Urban	Below 65K	Lung	Lung	0	0	0	0	0	0	2013-2016	71-80	0
2016	0	3	51	9999	4	9999	No	No	No	No	1	13	0	79	8	0	99	139	NA	Metropolitan	Above 65K	Lung	Lung	0	0	0	0	0	0	2013-2016	71-80	0
2016	1	0	51	9999	4	9999	No	No	No	No	1	20	0	79	5	1	99	139	NA	Urban	Below 65K	Lung	Lung	0	0	0	0	0	0	2013-2016	71-80	0
2016	1	0	51	9999	4	9999	No	No	Yes	No	1	13	0	79	4	0	99	111	NA	Metropolitan	Below 65K	Pancreas	Pancreato-biliary	0	0	0	0	0	0	2013-2016	71-80	0
2016	1	1	51	9999	4	9999	No	No	Yes	No	1	14	0	79	1	4	99	110	NA	Rural	Below 65K	Pancreas	Pancreato-biliary	0	0	0	0	0	0	2013-2016	71-80	0
2016	1	0	51	9999	4	9999	No	No	No	Yes	1	21	0	79	7	0	1	137	NA	Metropolitan	Above 65K	Lung	Lung	0	0	0	0	0	0	2013-2016	71-80	0
2016	1	0	51	9999	4	9999	No	No	No	No	1	15	0	79	9	0	99	137	NA	Metropolitan	Above 65K	Lung	Lung	0	0	0	0	0	0	2013-2016	71-80	0
2016	0	0	51	9999	4	9999	No	No	No	No	1	12	0	79	9	0	2	242	NA	Metropolitan	Above 65K	Prostate	Prostate	0	0	0	0	0	0	2013-2016	71-80	0
2016	0	0	51	9999	4	9999	No	No	No	No	1	14	0	79	7	1	99	69	NA	Urban	Above 65K	Gastro-esophageal	Gastro-esophageal	0	0	0	0	0	0	2013-2016	71-80	0
2016	0	3	51	9999	4	9999	No	No	No	Yes	1	23	0	79	9	0	2	75	NA	Metropolitan	Above 65K	Gastro-esophageal	Gastro-esophageal	0	0	0	0	0	0	2013-2016	71-80	0
2016	0	0	51	9999	4	9999	No	No	No	No	1	14	0	79	7	0	99	140	NA	Metropolitan	Above 65K	Lung	Lung	0	0	0	0	0	0	2013-2016	71-80	0
2016	0	0	51	9999	4	9999	No	No	No	Yes	1	13	0	79	9	0	2	242	NA	Metropolitan	Above 65K	Prostate	Prostate	0	0	0	0	0	0	2013-2016	71-80	0
2016	1	0	51	9999	4	9999	No	No	No	No	1	20	0	79	9	0	99	138	NA	Metropolitan	Above 65K	Lung	Lung	0	0	0	0	0	0	2013-2016	71-80	0
2016	1	0	51	9999	4	9999	No	No	No	No	1	12	0	79	7	1	99	228	NA	Urban	Above 65K	Ovary	Ovary	0	0	0	0	0	0	2013-2016	71-80	0
2016	0	0	51	9999	4	9999	No	No	No	No	1	14	0	79	9	0	1	242	NA	Metropolitan	Above 65K	Prostate	Prostate	0	0	0	0	0	0	2013-2016	71-80	0
2016	1	0	51	9999	4	9999	No	No	No	Yes	1	14	0	79	9	1	2	139	NA	Urban	Above 65K	Lung	Lung	0	0	0	0	0	0	2013-2016	71-80	0
2016	1	0	51	9999	4	9999	No	No	Yes	No	1	21	0	79	8	1	99	110	NA	Urban	Above 65K	Pancreas	Pancreato-biliary	0	0	0	0	0	0	2013-2016	71-80	0
2016	1	0	51	9999	4	9999	No	No	No	No	1	23	0	79	6	0	99	228	NA	Metropolitan	Below 65K	Ovary	Ovary	0	0	0	0	0	0	2013-2016	71-80	0
2016	0	1	51	9999	4	9999	No	No	Yes	No	1	18	0	79	6	0	0	139	NA	Metropolitan	Below 65K	Lung	Lung	0	0	0	0	0	0	2013-2016	71-80	0
2016	1	0	51	9999	4	9999	No	No	Yes	No	1	15	0	80	6	0	99	110	NA	Metropolitan	Below 65K	Pancreas	Pancreato-biliary	0	0	0	0	0	0	2013-2016	71-80	0
2016	1	0	51	9999	4	9999	No	No	No	No	1	23	0	80	6	0	99	228	NA	Metropolitan	Below 65K	Ovary	Ovary	0	0	0	0	0	0	2013-2016	71-80	0
2016	1	3	51	9999	4	9999	No	No	No	Yes	1	14	0	80	6	0	99	137	NA	Metropolitan	Below 65K	Lung	Lung	0	0	0	0	0	0	2013-2016	71-80	0
2016	1	99	51	9999	4	9999	No	No	No	Yes	1	16	0	80	6	0	2	137	NA	Metropolitan	Below 65K	Lung	Lung	0	0	0	0	0	0	2013-2016	71-80	0
2016	1	1	51	9999	4	9999	No	No	Yes	No	1	16	0	80	6	0	99	111	NA	Metropolitan	Below 65K	Pancreas	Pancreato-biliary	0	0	0	0	0	0	2013-2016	71-80	0
2016	1	0	51	9999	4	9999	No	No	Yes	Yes	1	15	0	80	9	1	99	81	NA	Urban	Above 65K	Small bowl	Other	0	0	0	0	0	0	2013-2016	71-80	0
2016	0	0	51	9999	4	9999	No	No	No	No	1	23	0	80	9	0	2	242	NA	Metropolitan	Above 65K	Prostate	Prostate	0	0	0	0	0	0	2013-2016	71-80	0
2016	1	0	51	9999	4	9999	No	No	No	No	1	17	0	80	9	0	99	228	NA	Metropolitan	Above 65K	Ovary	Ovary	0	0	0	0	0	0	2013-2016	71-80	0
2016	0	1	51	9999	4	9999	No	No	No	No	1	3	0	80	8	0	2	242	NA	Metropolitan	Above 65K	Prostate	Prostate	0	0	0	0	0	0	2013-2016	71-80	0
2016	0	0	51	9999	4	9999	No	No	No	No	1	18	0	80	4	4	2	242	NA	Rural	Below 65K	Prostate	Prostate	0	0	0	0	0	0	2013-2016	71-80	0
2016	0	0	51	9999	4	9999	No	No	No	No	1	12	0	80	9	0	99	110	NA	Metropolitan	Above 65K	Pancreas	Pancreato-biliary	0	0	0	0	0	0	2013-2016	71-80	0
2016	0	0	51	9999	4	9999	No	No	Yes	No	1	12	0	80	8	1	2	242	NA	Urban	Above 65K	Prostate	Prostate	0	0	0	0	0	0	2013-2016	71-80	0
2016	1	0	51	9999	4	9999	No	No	No	Yes	1	18	0	80	6	4	99	137	NA	Rural	Below 65K	Lung	Lung	0	0	0	0	0	0	2013-2016	71-80	0
2016	0	0	51	9999	4	9999	No	No	No	No	1	12	0	80	9	0	99	242	NA	Metropolitan	Above 65K	Prostate	Prostate	0	0	0	0	0	0	2013-2016	71-80	0
2016	1	1	51	9999	4	9999	No	No	No	Yes	1	13	0	80	9	0	99	137	NA	Metropolitan	Above 65K	Lung	Lung	0	0	0	0	0	0	2013-2016	71-80	0
2016	1	0	51	9999	4	9999	No	No	No	No	1	22	0	80	9	0	99	139	NA	Metropolitan	Above 65K	Lung	Lung	0	0	0	0	0	0	2013-2016	71-80	0
2016	1	3	51	9999	4	9999	No	No	No	No	1	14	0	80	6	0	99	137	NA	Metropolitan	Below 65K	Lung	Lung	0	0	0	0	0	0	2013-2016	71-80	0
2016	0	0	51	9999	4	9999	No	No	Yes	No	1	12	0	80	6	0	1	72	NA	Metropolitan	Below 65K	Gastro-esophageal	Gastro-esophageal	0	0	0	0	0	0	2013-2016	71-80	0
2016	0	0	51	9999	4	9999	No	No	No	No	1	11	0	80	9	1	99	137	NA	Urban	Above 65K	Lung	Lung	0	0	0	0	0	0	2013-2016	71-80	0
2016	0	1	51	9999	4	9999	No	No	No	No	1	18	0	80	4	0	99	242	NA	Metropolitan	Below 65K	Prostate	Prostate	0	0	0	0	0	0	2013-2016	71-80	0
2016	0	1	51	9999	4	9999	No	No	No	No	1	22	0	80	5	0	99	137	NA	Metropolitan	Below 65K	Lung	Lung	0	0	0	0	0	0	2013-2016	71-80	0
2016	1	0	51	9999	4	9999	No	No	No	Yes	1	23	0	80	2	4	99	98	NA	Rural	Below 65K	Rectum	CRC	0	0	0	0	0	0	2013-2016	71-80	0
2016	1	0	51	9999	4	9999	No	No	No	NA	1	23	0	81	9	0	2	139	NA	Metropolitan	Above 65K	Lung	Lung	0	0	0	0	0	0	2013-2016	81-90	0
2016	0	0	51	9999	4	9999	No	No	No	No	1	16	0	81	7	0	2	140	NA	Metropolitan	Above 65K	Lung	Lung	0	0	0	0	0	0	2013-2016	81-90	0
2016	1	1	51	9999	4	9999	No	No	No	Yes	1	13	0	81	2	1	99	137	NA	Urban	Below 65K	Lung	Lung	0	0	0	0	0	0	2013-2016	81-90	0
2016	1	0	51	9999	4	9999	No	No	No	No	1	18	0	81	4	0	99	228	NA	Metropolitan	Below 65K	Ovary	Ovary	0	0	0	0	0	0	2013-2016	81-90	0
2016	1	1	51	9999	4	9999	No	No	No	Yes	1	17	0	81	4	0	99	137	NA	Metropolitan	Below 65K	Lung	Lung	0	0	0	0	0	0	2013-2016	81-90	0
2016	0	0	51	9999	4	9999	No	No	No	No	1	23	0	81	9	0	1	242	NA	Metropolitan	Above 65K	Prostate	Prostate	0	0	0	0	0	0	2013-2016	81-90	0
2016	0	0	51	9999	4	9999	No	No	Yes	No	1	15	0	81	9	0	2	72	NA	Metropolitan	Above 65K	Gastro-esophageal	Gastro-esophageal	0	0	0	0	0	0	2013-2016	81-90	0
2016	0	0	51	9999	4	9999	No	No	No	Yes	1	13	0	81	9	0	99	139	NA	Metropolitan	Above 65K	Lung	Lung	0	0	0	0	0	0	2013-2016	81-90	0
2016	0	0	51	9999	4	9999	No	No	Yes	No	1	21	0	81	9	0	2	77	NA	Metropolitan	Above 65K	Gastro-esophageal	Gastro-esophageal	0	0	0	0	0	0	2013-2016	81-90	0
2016	0	3	51	9999	4	9999	No	No	No	Yes	1	17	0	81	9	2	99	139	NA	Urban	Above 65K	Lung	Lung	0	0	0	0	0	0	2013-2016	81-90	0
2016	0	3	51	9999	4	9999	No	No	No	No	1	22	0	81	6	0	1	139	NA	Metropolitan	Below 65K	Lung	Lung	0	0	0	0	0	0	2013-2016	81-90	0
2016	0	0	51	9999	4	9999	No	No	No	Yes	1	16	0	81	9	0	2	137	NA	Metropolitan	Above 65K	Lung	Lung	0	0	0	0	0	0	2013-2016	81-90	0
2016	0	0	51	9999	4	9999	No	No	No	Yes	1	14	0	81	6	0	99	139	NA	Metropolitan	Below 65K	Lung	Lung	0	0	0	0	0	0	2013-2016	81-90	0
2016	0	0	51	9999	4	9999	No	No	No	No	1	18	0	81	6	0	2	137	NA	Metropolitan	Below 65K	Lung	Lung	0	0	0	0	0	0	2013-2016	81-90	0
2016	1	0	51	9999	4	9999	No	No	No	No	1	19	0	81	6	0	99	139	NA	Metropolitan	Below 65K	Lung	Lung	0	0	0	0	0	0	2013-2016	81-90	0
2016	1	3	51	9999	4	9999	No	No	No	No	1	17	0	81	6	0	1	139	NA	Metropolitan	Below 65K	Lung	Lung	0	0	0	0	0	0	2013-2016	81-90	0
2016	0	0	51	9999	4	9999	No	No	Yes	No	1	22	0	81	5	1	99	107	NA	Urban	Below 65K	Pancreas	Pancreato-biliary	0	0	0	0	0	0	2013-2016	81-90	0
2016	1	0	51	9999	4	9999	No	No	No	No	1	13	0	82	4	2	0	137	NA	Urban	Below 65K	Lung	Lung	0	0	0	0	0	0	2013-2016	81-90	0
2016	0	0	51	9999	4	9999	No	No	No	No	1	17	0	82	5	3	99	242	NA	Urban	Below 65K	Prostate	Prostate	0	0	0	0	0	0	2013-2016	81-90	0
2016	0	0	51	9999	4	9999	No	No	No	Yes	1	13	0	82	7	0	1	72	NA	Metropolitan	Above 65K	Gastro-esophageal	Gastro-esophageal	0	0	0	0	0	0	2013-2016	81-90	0
2016	0	0	51	9999	4	9999	No	No	No	No	1	13	0	82	9	3	99	242	NA	Urban	Above 65K	Prostate	Prostate	0	0	0	0	0	0	2013-2016	81-90	0
2016	1	0	51	9999	4	9999	No	No	No	No	1	21	0	82	9	0	99	137	NA	Metropolitan	Above 65K	Lung	Lung	0	0	0	0	0	0	2013-2016	81-90	0
2016	0	0	51	9999	4	9999	No	No	No	No	1	0.5	0	82	9	0	2	242	NA	Metropolitan	Above 65K	Prostate	Prostate	0	0	0	0	0	0	2013-2016	81-90	0
2016	1	0	51	9999	4	9999	No	No	No	Yes	1	16	0	82	6	0	99	139	NA	Metropolitan	Below 65K	Lung	Lung	0	0	0	0	0	0	2013-2016	81-90	0
2016	1	0	51	9999	4	9999	No	No	No	No	1	7	0	82	6	0	99	138	NA	Metropolitan	Below 65K	Lung	Lung	0	0	0	0	0	0	2013-2016	81-90	0
2016	0	0	51	9999	4	9999	No	No	Yes	No	1	16	0	82	6	0	2	69	NA	Metropolitan	Below 65K	Gastro-esophageal	Gastro-esophageal	0	0	0	0	0	0	2013-2016	81-90	0
2016	1	0	51	9999	4	9999	No	No	No	No	1	6	1	82	9	0	99	139	NA	Metropolitan	Above 65K	Lung	Lung	0	0	0	1	0	0	2013-2016	81-90	0
2016	0	0	51	9999	4	9999	No	No	No	Yes	1	14	0	82	9	0	2	111	NA	Metropolitan	Above 65K	Pancreas	Pancreato-biliary	0	0	0	0	0	0	2013-2016	81-90	0
2016	1	3	51	9999	4	9999	No	No	No	Yes	1	14	0	82	6	0	99	137	NA	Metropolitan	Below 65K	Lung	Lung	0	0	0	0	0	0	2013-2016	81-90	0
2016	1	1	51	9999	4	9999	No	No	No	Yes	1	18	0	82	9	0	0	137	NA	Metropolitan	Above 65K	Lung	Lung	0	0	0	0	0	0	2013-2016	81-90	0
2016	1	0	51	9999	4	9999	No	No	No	Yes	1	13	0	82	5	0	99	139	NA	Metropolitan	Below 65K	Lung	Lung	0	0	0	0	0	0	2013-2016	81-90	0
2016	1	0	51	9999	4	9999	No	No	Yes	No	1	23	0	82	9	0	99	116	NA	Metropolitan	Above 65K	Pancreas	Pancreato-biliary	0	0	0	0	0	0	2013-2016	81-90	0
2016	1	0	51	9999	4	9999	No	No	No	No	1	14	0	83	9	0	2	228	NA	Metropolitan	Above 65K	Ovary	Ovary	0	0	0	0	0	0	2013-2016	81-90	0
2016	1	0	51	9999	4	9999	No	No	No	Yes	1	13	0	83	7	0	1	139	NA	Metropolitan	Above 65K	Lung	Lung	0	0	0	0	0	0	2013-2016	81-90	0
2016	1	0	51	9999	4	9999	No	No	No	Yes	1	18	0	83	9	0	99	137	NA	Metropolitan	Above 65K	Lung	Lung	0	0	0	0	0	0	2013-2016	81-90	0
2016	1	0	51	9999	4	9999	No	No	No	No	1	23	0	83	9	0	99	137	NA	Metropolitan	Above 65K	Lung	Lung	0	0	0	0	0	0	2013-2016	81-90	0
2016	1	0	51	9999	4	9999	No	No	No	Yes	1	16	0	83	9	0	1	137	NA	Metropolitan	Above 65K	Lung	Lung	0	0	0	0	0	0	2013-2016	81-90	0
2016	0	0	51	9999	4	9999	No	No	No	No	1	12	0	83	9	0	99	139	NA	Metropolitan	Above 65K	Lung	Lung	0	0	0	0	0	0	2013-2016	81-90	0
2016	1	0	51	9999	4	9999	No	No	No	No	1	14	0	83	4	1	2	137	NA	Urban	Below 65K	Lung	Lung	0	0	0	0	0	0	2013-2016	81-90	0
2016	1	1	51	9999	4	9999	No	No	No	No	1	18	0	83	3	1	99	139	NA	Urban	Below 65K	Lung	Lung	0	0	0	0	0	0	2013-2016	81-90	0
2016	0	0	51	9999	4	9999	No	No	No	No	1	22	0	83	2	3	1	139	NA	Urban	Below 65K	Lung	Lung	0	0	0	0	0	0	2013-2016	81-90	0
2016	1	0	51	9999	4	9999	No	No	No	No	1	19	0	83	3	0	99	139	NA	Metropolitan	Below 65K	Lung	Lung	0	0	0	0	0	0	2013-2016	81-90	0
2016	1	0	51	9999	4	9999	No	No	No	Yes	1	22	0	83	9	2	0	139	NA	Urban	Above 65K	Lung	Lung	0	0	0	0	0	0	2013-2016	81-90	0
2016	1	0	51	9999	4	9999	No	No	No	Yes	1	12	0	83	9	0	99	137	NA	Metropolitan	Above 65K	Lung	Lung	0	0	0	0	0	0	2013-2016	81-90	0
2016	0	0	51	9999	4	9999	No	No	No	Yes	1	12	0	83	9	0	2	242	NA	Metropolitan	Above 65K	Prostate	Prostate	0	0	0	0	0	0	2013-2016	81-90	0
2016	0	0	51	9999	4	9999	No	No	No	No	1	18	0	83	3	0	2	242	NA	Metropolitan	Below 65K	Prostate	Prostate	0	0	0	0	0	0	2013-2016	81-90	0
2016	0	0	51	9999	4	9999	No	No	No	No	1	16	0	83	7	1	99	139	NA	Urban	Above 65K	Lung	Lung	0	0	0	0	0	0	2013-2016	81-90	0
2016	0	3	51	9999	4	9999	No	No	No	Yes	1	14	0	83	9	0	99	242	NA	Metropolitan	Above 65K	Prostate	Prostate	0	0	0	0	0	0	2013-2016	81-90	0
2016	1	3	51	9999	4	9999	No	No	No	Yes	1	15	0	83	9	0	99	141	NA	Metropolitan	Above 65K	Lung	Lung	0	0	0	0	0	0	2013-2016	81-90	0
2016	1	3	51	9999	4	9999	No	No	No	No	1	4	0	84	7	0	99	141	NA	Metropolitan	Above 65K	Lung	Lung	0	0	0	0	0	0	2013-2016	81-90	0
2016	1	0	51	9999	4	9999	No	No	No	No	1	12	0	84	8	0	99	139	NA	Metropolitan	Above 65K	Lung	Lung	0	0	0	0	0	0	2013-2016	81-90	0
2016	0	3	51	9999	4	9999	No	No	No	No	1	1	0	84	6	0	1	77	NA	Metropolitan	Below 65K	Gastro-esophageal	Gastro-esophageal	0	0	0	0	0	0	2013-2016	81-90	0
2016	1	0	51	9999	4	9999	No	No	No	No	1	16	0	84	4	3	99	228	NA	Urban	Below 65K	Ovary	Ovary	0	0	0	0	0	0	2013-2016	81-90	0
2016	1	0	51	9999	4	9999	No	No	No	No	1	21	0	84	4	2	2	137	NA	Urban	Below 65K	Lung	Lung	0	0	0	0	0	0	2013-2016	81-90	0
2016	1	1	51	9999	4	9999	No	No	No	No	1	18	0	84	4	1	99	137	NA	Urban	Below 65K	Lung	Lung	0	0	0	0	0	0	2013-2016	81-90	0
2016	0	0	51	9999	4	9999	No	No	No	Yes	1	23	0	84	7	0	1	139	NA	Metropolitan	Above 65K	Lung	Lung	0	0	0	0	0	0	2013-2016	81-90	0
2016	0	0	51	9999	4	9999	No	No	No	Yes	1	16	0	84	2	1	1	137	NA	Urban	Below 65K	Lung	Lung	0	0	0	0	0	0	2013-2016	81-90	0
2016	0	0	51	9999	4	9999	No	No	No	No	1	14	0	84	9	0	99	242	NA	Metropolitan	Above 65K	Prostate	Prostate	0	0	0	0	0	0	2013-2016	81-90	0
2016	1	0	51	9999	4	9999	No	No	No	Yes	1	18	0	100	4	0	99	137	NA	Metropolitan	Below 65K	Lung	Lung	0	0	0	0	0	0	2013-2016	90+	0
2016	1	0	51	9999	4	9999	No	No	No	No	1	20	0	100	0	3	99	141	NA	Urban	NA	Lung	Lung	0	0	0	0	0	0	2013-2016	90+	0
2016	0	0	51	9999	4	9999	No	No	No	No	1	21	0	100	3	1	2	242	NA	Urban	Below 65K	Prostate	Prostate	0	0	0	0	0	0	2013-2016	90+	0
2016	0	0	51	9999	4	9999	No	No	No	Yes	1	22	0	100	4	2	99	141	NA	Urban	Below 65K	Lung	Lung	0	0	0	0	0	0	2013-2016	90+	0
2016	1	0	51	9999	4	9999	No	No	No	No	1	12	0	100	9	1	99	139	NA	Urban	Above 65K	Lung	Lung	0	0	0	0	0	0	2013-2016	90+	0
2016	0	0	51	9999	4	9999	No	No	No	No	1	13	0	100	8	0	2	242	NA	Metropolitan	Above 65K	Prostate	Prostate	0	0	0	0	0	0	2013-2016	90+	0
2016	1	0	51	9999	4	9999	No	No	No	No	1	0.5	0	100	6	0	99	141	NA	Metropolitan	Below 65K	Lung	Lung	0	0	0	0	0	0	2013-2016	90+	0
2016	0	0	51	9999	4	9999	No	No	No	No	1	4	0	100	8	0	99	242	NA	Metropolitan	Above 65K	Prostate	Prostate	0	0	0	0	0	0	2013-2016	90+	0
2016	1	0	51	9999	4	9999	No	No	No	Yes	1	14	0	100	6	1	2	141	NA	Urban	Below 65K	Lung	Lung	0	0	0	0	0	0	2013-2016	90+	0
2016	1	0	51	9999	4	9999	No	No	No	Yes	1	7	0	100	9	2	99	137	NA	Urban	Above 65K	Lung	Lung	0	0	0	0	0	0	2013-2016	90+	0
2016	1	0	51	9999	4	9999	No	No	No	Yes	1	4	0	100	6	1	0	139	NA	Urban	Below 65K	Lung	Lung	0	0	0	0	0	0	2013-2016	90+	0
2016	1	0	51	9999	4	9999	No	No	No	No	1	16	0	100	9	0	1	98	NA	Metropolitan	Above 65K	Rectum	CRC	0	0	0	0	0	0	2013-2016	90+	0
2016	0	99	51	9999	4	9999	No	No	No	No	1	2	1	100	6	0	2	139	NA	Metropolitan	Below 65K	Lung	Lung	1	0	0	1	0	0	2013-2016	90+	0
2016	1	3	51	9999	4	9999	No	No	No	Yes	1	19	0	100	4	2	0	137	NA	Urban	Below 65K	Lung	Lung	0	0	0	0	0	0	2013-2016	90+	0
2016	1	0	51	9999	4	9999	No	No	No	Yes	1	18	0	100	1	3	99	139	NA	Urban	Below 65K	Lung	Lung	0	0	0	0	0	0	2013-2016	90+	0
2016	1	1	51	9999	4	9999	No	No	No	Yes	1	14	0	100	1	2	0	137	NA	Urban	Below 65K	Lung	Lung	0	0	0	0	0	0	2013-2016	90+	0
2016	0	0	51	9999	4	9999	No	No	No	No	1	18	0	100	5	0	2	242	NA	Metropolitan	Below 65K	Prostate	Prostate	0	0	0	0	0	0	2013-2016	90+	0
2016	1	0	51	9999	4	9999	No	No	No	Yes	1	21	0	100	3	2	1	137	NA	Urban	Below 65K	Lung	Lung	0	0	0	0	0	0	2013-2016	90+	0
2016	1	0	51	9999	4	9999	No	No	No	No	1	14	0	100	9	1	2	228	NA	Urban	Above 65K	Ovary	Ovary	0	0	0	0	0	0	2013-2016	90+	0
2016	1	0	51	9999	4	9999	No	No	No	Yes	1	12	0	100	7	0	99	110	NA	Metropolitan	Above 65K	Pancreas	Pancreato-biliary	0	0	0	0	0	0	2013-2016	90+	0
2016	1	0	51	9999	4	9999	No	No	No	Yes	1	15	0	100	7	0	99	141	NA	Metropolitan	Above 65K	Lung	Lung	0	0	0	0	0	0	2013-2016	90+	0
2016	1	0	51	9999	4	9999	No	No	No	Yes	1	20	0	100	9	0	99	139	NA	Metropolitan	Above 65K	Lung	Lung	0	0	0	0	0	0	2013-2016	90+	0
2016	1	0	51	9999	4	9999	No	No	No	No	1	21	0	100	9	0	99	139	NA	Metropolitan	Above 65K	Lung	Lung	0	0	0	0	0	0	2013-2016	90+	0
2016	0	0	51	9999	4	9999	No	No	No	No	1	22	0	100	7	0	1	242	NA	Metropolitan	Above 65K	Prostate	Prostate	0	0	0	0	0	0	2013-2016	90+	0
2016	0	0	51	9999	4	9999	No	No	No	No	1	23	0	100	9	0	2	242	NA	Metropolitan	Above 65K	Prostate	Prostate	0	0	0	0	0	0	2013-2016	90+	0
2016	1	3	51	9999	4	9999	No	No	No	No	1	15	0	100	4	1	99	137	NA	Urban	Below 65K	Lung	Lung	0	0	0	0	0	0	2013-2016	90+	0
2016	0	0	51	9999	4	9999	No	No	No	No	1	17	0	100	4	1	2	242	NA	Urban	Below 65K	Prostate	Prostate	0	0	0	0	0	0	2013-2016	90+	0
2016	0	0	51	9999	4	9999	No	No	No	Yes	1	15	0	100	3	0	99	242	NA	Metropolitan	Below 65K	Prostate	Prostate	0	0	0	0	0	0	2013-2016	90+	0
2016	0	1	51	9999	4	9999	No	No	No	No	1	19	0	100	3	0	2	242	NA	Metropolitan	Below 65K	Prostate	Prostate	0	0	0	0	0	0	2013-2016	90+	0
2016	0	0	51	9999	4	9999	No	No	No	Yes	1	12	0	100	5	0	1	137	NA	Metropolitan	Below 65K	Lung	Lung	0	0	0	0	0	0	2013-2016	90+	0
2016	1	1	51	9999	4	9999	No	No	Yes	No	1	12	0	100	9	0	99	75	NA	Metropolitan	Above 65K	Gastro-esophageal	Gastro-esophageal	0	0	0	0	0	0	2013-2016	90+	0
2016	0	3	51	9999	4	9999	No	No	No	Yes	1	19	0	100	9	0	99	137	NA	Metropolitan	Above 65K	Lung	Lung	0	0	0	0	0	0	2013-2016	90+	0
2016	0	0	51	9999	4	9999	No	No	No	No	1	13	0	100	9	1	99	242	NA	Urban	Above 65K	Prostate	Prostate	0	0	0	0	0	0	2013-2016	90+	0
2016	0	0	51	9999	4	9999	No	No	No	Yes	1	21	0	100	9	1	99	242	NA	Urban	Above 65K	Prostate	Prostate	0	0	0	0	0	0	2013-2016	90+	0
2016	0	0	51	9999	4	9999	No	No	No	No	1	23	0	100	7	1	99	137	NA	Urban	Above 65K	Lung	Lung	0	0	0	0	0	0	2013-2016	90+	0
2016	1	3	51	9999	4	9999	No	No	No	Yes	1	12	0	100	9	0	99	210	NA	Metropolitan	Above 65K	Breast	Breast	0	0	0	0	0	0	2013-2016	90+	0
2016	1	0	51	9999	4	9999	No	No	No	Yes	1	12	0	100	9	0	2	137	NA	Metropolitan	Above 65K	Lung	Lung	0	0	0	0	0	0	2013-2016	90+	0
2016	0	0	51	9999	4	9999	No	No	No	Yes	1	18	0	100	9	0	2	137	NA	Metropolitan	Above 65K	Lung	Lung	0	0	0	0	0	0	2013-2016	90+	0
2016	0	0	51	9999	4	9999	No	No	No	Yes	1	14	0	100	3	0	99	72	NA	Metropolitan	Below 65K	Gastro-esophageal	Gastro-esophageal	0	0	0	0	0	0	2013-2016	90+	0
2016	1	0	51	9999	4	9999	No	No	No	No	1	21	0	100	9	0	1	139	NA	Metropolitan	Above 65K	Lung	Lung	0	0	0	0	0	0	2013-2016	90+	0
2016	1	3	51	9999	4	9999	No	No	No	Yes	1	22	0	100	9	0	99	228	NA	Metropolitan	Above 65K	Ovary	Ovary	0	0	0	0	0	0	2013-2016	90+	0
2016	0	0	51	9999	4	9999	No	No	No	Yes	1	21	0	100	9	0	1	139	NA	Metropolitan	Above 65K	Lung	Lung	0	0	0	0	0	0	2013-2016	90+	0
2016	0	1	51	9999	4	9999	No	No	Yes	No	1	18	0	100	5	1	99	81	NA	Urban	Below 65K	Small bowl	Other	0	0	0	0	0	0	2013-2016	90+	0
2016	1	3	51	9999	4	9999	No	No	No	No	1	18	0	100	6	0	2	138	NA	Metropolitan	Below 65K	Lung	Lung	0	0	0	0	0	0	2013-2016	90+	0
2016	0	0	51	9999	4	9999	No	No	No	No	1	18	0	100	6	0	99	242	NA	Metropolitan	Below 65K	Prostate	Prostate	0	0	0	0	0	0	2013-2016	90+	0
2016	1	0	51	9999	4	9999	No	No	No	No	1	14	0	100	6	0	99	139	NA	Metropolitan	Below 65K	Lung	Lung	0	0	0	0	0	0	2013-2016	90+	0
2016	1	3	51	9999	4	9999	No	No	No	Yes	1	19	0	100	6	0	1	139	NA	Metropolitan	Below 65K	Lung	Lung	0	0	0	0	0	0	2013-2016	90+	0
2016	0	0	51	9999	4	9999	No	No	No	No	1	0.5	0	100	6	0	99	138	NA	Metropolitan	Below 65K	Lung	Lung	0	0	0	0	0	0	2013-2016	90+	0
2016	0	0	51	9999	4	9999	No	No	Yes	No	1	6	0	100	6	0	1	80	NA	Metropolitan	Below 65K	Gastro-esophageal	Gastro-esophageal	0	0	0	0	0	0	2013-2016	90+	0
2016	0	0	51	9999	4	9999	No	No	NA	No	1	21	0	100	6	0	1	137	NA	Metropolitan	Below 65K	Lung	Lung	0	0	0	0	0	0	2013-2016	90+	0
2016	1	0	51	9999	4	9999	No	No	No	Yes	1	11	0	100	9	0	99	141	NA	Metropolitan	Above 65K	Lung	Lung	0	0	0	0	0	0	2013-2016	90+	0
2016	0	2	53	9999	4	9999	No	No	No	No	1	15	0	62	9	5	2	80	NA	NA	Above 65K	Gastro-esophageal	Gastro-esophageal	0	0	0	0	0	0	2013-2016	61-70	0
2016	0	0	55	9999	4	9999	No	No	No	No	1	1	0	51	7	0	2	75	NA	Metropolitan	Above 65K	Gastro-esophageal	Gastro-esophageal	0	0	0	0	0	0	2013-2016	51-60	0
2016	1	0	55	9999	4	9999	No	No	Yes	No	1	12	0	55	9	1	2	74	NA	Urban	Above 65K	Gastro-esophageal	Gastro-esophageal	0	0	0	0	0	0	2013-2016	51-60	0
2016	0	1	55	9999	4	9999	No	No	Yes	No	1	14	0	58	7	0	1	78	NA	Metropolitan	Above 65K	Gastro-esophageal	Gastro-esophageal	0	0	0	0	0	0	2013-2016	51-60	0
2016	1	0	55	9999	4	9999	No	No	Yes	Yes	1	16	0	58	6	0	0	74	NA	Metropolitan	Below 65K	Gastro-esophageal	Gastro-esophageal	0	0	0	0	0	0	2013-2016	51-60	0
2016	0	3	55	9999	4	9999	No	No	No	No	1	19	0	61	9	0	1	75	NA	Metropolitan	Above 65K	Gastro-esophageal	Gastro-esophageal	0	0	0	0	0	0	2013-2016	61-70	0
2016	1	0	55	9999	4	9999	No	No	Yes	No	1	19	0	62	7	0	1	75	NA	Metropolitan	Above 65K	Gastro-esophageal	Gastro-esophageal	0	0	0	0	0	0	2013-2016	61-70	0
2016	1	0	55	9999	4	9999	No	No	Yes	No	1	12	0	63	7	0	1	107	NA	Metropolitan	Above 65K	Pancreas	Pancreato-biliary	0	0	0	0	0	0	2013-2016	61-70	0
2016	0	0	55	9999	4	9999	No	No	No	No	1	16	0	64	9	0	1	75	NA	Metropolitan	Above 65K	Gastro-esophageal	Gastro-esophageal	0	0	0	0	0	0	2013-2016	61-70	0
2016	0	0	55	9999	4	9999	No	No	Yes	No	1	14	0	65	9	0	99	69	NA	Metropolitan	Above 65K	Gastro-esophageal	Gastro-esophageal	0	0	0	0	0	0	2013-2016	61-70	0
2016	0	0	55	9999	4	9999	No	No	No	No	1	15	0	67	6	0	2	75	NA	Metropolitan	Below 65K	Gastro-esophageal	Gastro-esophageal	0	0	0	0	0	0	2013-2016	61-70	0
2016	1	0	55	9999	4	9999	No	No	Yes	No	1	12	0	73	9	1	1	79	NA	Urban	Above 65K	Gastro-esophageal	Gastro-esophageal	0	0	0	0	0	0	2013-2016	71-80	0
2016	0	0	55	9999	4	9999	No	No	No	No	1	17	0	74	8	0	2	72	NA	Metropolitan	Above 65K	Gastro-esophageal	Gastro-esophageal	0	0	0	0	0	0	2013-2016	71-80	0
2016	0	0	55	9999	4	9999	No	No	Yes	Yes	1	14	0	76	6	1	2	70	NA	Urban	Below 65K	Gastro-esophageal	Gastro-esophageal	0	0	0	0	0	0	2013-2016	71-80	0
2016	0	3	55	9999	4	9999	No	No	No	Yes	1	14	0	76	6	0	1	74	NA	Metropolitan	Below 65K	Gastro-esophageal	Gastro-esophageal	0	0	0	0	0	0	2013-2016	71-80	0
2016	0	0	56	9999	4	9999	No	No	No	No	1	0.5	0	41	6	0	99	80	NA	Metropolitan	Below 65K	Gastro-esophageal	Gastro-esophageal	0	0	0	0	0	0	2013-2016	41-50	0
2016	1	0	56	9999	4	9999	No	No	No	No	1	1	0	60	6	0	99	76	NA	Metropolitan	Below 65K	Gastro-esophageal	Gastro-esophageal	0	0	0	0	0	0	2013-2016	51-60	0
2016	1	0	59	9999	4	9999	No	No	Yes	No	1	20	0	49	8	0	99	111	NA	Metropolitan	Above 65K	Pancreas	Pancreato-biliary	0	0	0	0	0	0	2013-2016	41-50	0
2016	0	0	59	9999	4	9999	No	No	No	No	1	12	0	59	4	0	99	116	NA	Metropolitan	Below 65K	Pancreas	Pancreato-biliary	0	0	0	0	0	0	2013-2016	51-60	0
2016	1	0	59	9999	4	9999	No	No	Yes	No	1	15	0	63	9	0	99	110	NA	Metropolitan	Above 65K	Pancreas	Pancreato-biliary	0	0	0	0	0	0	2013-2016	61-70	0
2016	1	0	59	9999	4	9999	No	No	No	Yes	1	15	0	69	6	0	2	137	NA	Metropolitan	Below 65K	Lung	Lung	0	0	0	0	0	0	2013-2016	61-70	0
2016	1	0	66	9999	4	9999	No	No	Yes	No	1	17	0	60	6	0	99	106	NA	Metropolitan	Below 65K	Biliary	Pancreato-biliary	0	0	0	0	0	0	2013-2016	51-60	0
2016	0	0	66	9999	4	9999	No	No	No	No	1	13	0	67	9	0	99	106	NA	Metropolitan	Above 65K	Biliary	Pancreato-biliary	0	0	0	0	0	0	2013-2016	61-70	0
2016	0	1	66	9999	4	9999	No	No	Yes	No	1	17	0	68	9	0	99	106	NA	Metropolitan	Above 65K	Biliary	Pancreato-biliary	0	0	0	0	0	0	2013-2016	61-70	0
2016	0	0	66	9999	4	9999	No	No	Yes	No	1	15	0	80	6	0	2	106	NA	Metropolitan	Below 65K	Biliary	Pancreato-biliary	0	0	0	0	0	0	2013-2016	71-80	0
2016	1	0	76	9999	4	9999	No	No	No	No	1	17	0	71	5	2	99	136	NA	Urban	Below 65K	Lung	Lung	0	0	0	0	0	0	2013-2016	71-80	0
2016	1	3	77	9999	4	9999	No	No	No	Yes	1	19	0	39	9	0	2	209	NA	Metropolitan	Above 65K	Breast	Breast	0	0	0	0	0	0	2013-2016	31-40	0
2016	1	0	78	9999	4	9999	No	No	Yes	No	1	15	0	48	5	1	1	98	NA	Urban	Below 65K	Rectum	CRC	0	0	0	0	0	0	2013-2016	41-50	0
2016	1	0	85	9999	4	9999	No	No	Yes	No	1	21	0	33	9	1	99	86	NA	Urban	Above 65K	Small bowl	Other	0	0	0	0	0	0	2013-2016	31-40	0
2016	0	0	85	9999	4	9999	No	No	No	Yes	1	20	0	42	9	0	99	86	NA	Metropolitan	Above 65K	Small bowl	Other	0	0	0	0	0	0	2013-2016	41-50	0
2016	0	0	85	9999	4	9999	No	No	Yes	No	1	18	0	42	6	0	0	86	NA	Metropolitan	Below 65K	Small bowl	Other	0	0	0	0	0	0	2013-2016	41-50	0
2016	1	1	85	9999	4	9999	No	No	Yes	No	1	23	0	43	9	0	99	86	NA	Metropolitan	Above 65K	Small bowl	Other	0	0	0	0	0	0	2013-2016	41-50	0
2016	1	0	85	9999	4	9999	No	No	Yes	No	1	14	0	44	9	0	99	111	NA	Metropolitan	Above 65K	Pancreas	Pancreato-biliary	0	0	0	0	0	0	2013-2016	41-50	0
2016	0	0	85	9999	4	9999	No	No	No	No	1	12	0	44	5	0	0	242	NA	Metropolitan	Below 65K	Prostate	Prostate	0	0	0	0	0	0	2013-2016	41-50	0
2016	0	0	85	9999	4	9999	No	No	Yes	No	1	6	0	49	6	0	99	117	NA	Metropolitan	Below 65K	Pancreas	Pancreato-biliary	0	0	0	0	0	0	2013-2016	41-50	0
2016	1	0	85	9999	4	9999	No	No	Yes	No	1	23	0	50	9	0	0	116	NA	Metropolitan	Above 65K	Pancreas	Pancreato-biliary	0	0	0	0	0	0	2013-2016	41-50	0
2016	0	0	85	9999	4	9999	No	No	Yes	No	1	20	0	50	9	1	0	111	NA	Urban	Above 65K	Pancreas	Pancreato-biliary	0	0	0	0	0	0	2013-2016	41-50	0
2016	0	99	85	9999	4	9999	No	No	Yes	No	1	13	0	50	6	0	0	97	NA	Metropolitan	Below 65K	Rectum	CRC	0	0	0	0	0	0	2013-2016	41-50	0
2016	0	1	85	9999	4	9999	No	No	Yes	No	1	13	0	51	9	1	1	139	NA	Urban	Above 65K	Lung	Lung	0	0	0	0	0	0	2013-2016	51-60	0
2016	1	1	85	9999	4	9999	No	No	No	No	1	0.5	0	52	9	0	0	139	NA	Metropolitan	Above 65K	Lung	Lung	0	0	0	0	0	0	2013-2016	51-60	0
2016	0	0	85	9999	4	9999	No	No	Yes	No	1	9	0	53	8	0	0	117	NA	Metropolitan	Above 65K	Pancreas	Pancreato-biliary	0	0	0	0	0	0	2013-2016	51-60	0
2016	1	0	85	9999	4	9999	No	No	No	Yes	1	21	0	53	6	0	99	139	NA	Metropolitan	Below 65K	Lung	Lung	0	0	0	0	0	0	2013-2016	51-60	0
2016	0	0	85	9999	4	9999	No	No	Yes	No	1	16	0	56	6	0	0	141	NA	Metropolitan	Below 65K	Lung	Lung	0	0	0	0	0	0	2013-2016	51-60	0
2016	1	0	85	9999	4	9999	No	No	Yes	No	1	20	0	58	5	0	0	86	NA	Metropolitan	Below 65K	Small bowl	Other	0	0	0	0	0	0	2013-2016	51-60	0
2016	0	0	85	9999	4	9999	No	No	Yes	No	1	16	0	58	9	0	0	112	NA	Metropolitan	Above 65K	Pancreas	Pancreato-biliary	0	0	0	0	0	0	2013-2016	51-60	0
2016	1	0	85	9999	4	9999	No	No	No	No	1	12	0	59	9	1	0	87	NA	Urban	Above 65K	Right Colon	CRC	0	0	0	0	0	0	2013-2016	51-60	0
2016	1	0	85	9999	4	9999	No	No	Yes	No	1	21	0	60	7	0	0	116	NA	Metropolitan	Above 65K	Pancreas	Pancreato-biliary	0	0	0	0	0	0	2013-2016	51-60	0
2016	0	1	85	9999	4	9999	No	No	Yes	No	1	14	0	61	9	0	1	83	NA	Metropolitan	Above 65K	Small bowl	Other	0	0	0	0	0	0	2013-2016	61-70	0
2016	0	0	85	9999	4	9999	No	No	Yes	No	1	6	0	61	9	1	0	110	NA	Urban	Above 65K	Pancreas	Pancreato-biliary	0	0	0	0	0	0	2013-2016	61-70	0
2016	0	0	85	9999	4	9999	No	No	Yes	No	1	18	0	62	9	0	0	86	NA	Metropolitan	Above 65K	Small bowl	Other	0	0	0	0	0	0	2013-2016	61-70	0
2016	1	0	85	9999	4	9999	No	No	No	Yes	1	20	0	62	9	1	0	141	NA	Urban	Above 65K	Lung	Lung	0	0	0	0	0	0	2013-2016	61-70	0
2016	1	0	85	9999	4	9999	No	No	No	Yes	1	15	0	63	3	0	99	139	NA	Metropolitan	Below 65K	Lung	Lung	0	0	0	0	0	0	2013-2016	61-70	0
2016	0	0	85	9999	4	9999	No	No	Yes	No	1	16	0	64	9	0	99	86	NA	Metropolitan	Above 65K	Small bowl	Other	0	0	0	0	0	0	2013-2016	61-70	0
2016	1	0	85	9999	4	9999	No	No	No	No	1	21	0	64	1	2	99	86	NA	Urban	Below 65K	Small bowl	Other	0	0	0	0	0	0	2013-2016	61-70	0
2016	0	0	85	9999	4	9999	No	No	Yes	No	1	20	0	65	9	0	0	114	NA	Metropolitan	Above 65K	Pancreas	Pancreato-biliary	0	0	0	0	0	0	2013-2016	61-70	0
2016	0	0	85	9999	4	9999	No	No	Yes	No	1	17	0	66	1	3	99	116	NA	Urban	Below 65K	Pancreas	Pancreato-biliary	0	0	0	0	0	0	2013-2016	61-70	0
2016	1	0	85	9999	4	9999	No	No	Yes	Yes	1	17	0	67	9	0	1	83	NA	Metropolitan	Above 65K	Small bowl	Other	0	0	0	0	0	0	2013-2016	61-70	0
2016	1	3	85	9999	4	9999	No	No	No	Yes	1	15	0	68	9	0	99	139	NA	Metropolitan	Above 65K	Lung	Lung	0	0	0	0	0	0	2013-2016	61-70	0
2016	0	0	85	9999	4	9999	No	No	No	Yes	1	14	0	69	3	1	0	141	NA	Urban	Below 65K	Lung	Lung	0	0	0	0	0	0	2013-2016	61-70	0
2016	1	0	85	9999	4	9999	No	No	No	No	1	14	0	69	4	1	0	86	NA	Urban	Below 65K	Small bowl	Other	0	0	0	0	0	0	2013-2016	61-70	0
2016	1	1	85	9999	4	9999	No	No	No	Yes	1	20	0	70	3	0	99	139	NA	Metropolitan	Below 65K	Lung	Lung	0	0	0	0	0	0	2013-2016	61-70	0
2016	1	0	85	9999	4	9999	No	No	No	Yes	1	23	0	71	9	0	3	110	NA	Metropolitan	Above 65K	Pancreas	Pancreato-biliary	0	0	0	0	0	0	2013-2016	71-80	0
2016	0	0	85	9999	4	9999	No	No	Yes	No	1	17	0	71	9	0	0	112	NA	Metropolitan	Above 65K	Pancreas	Pancreato-biliary	0	0	0	0	0	0	2013-2016	71-80	0
2016	1	0	85	9999	4	9999	No	No	No	No	1	12	0	72	3	1	1	87	NA	Urban	Below 65K	Right Colon	CRC	0	0	0	0	0	0	2013-2016	71-80	0
2016	1	0	85	9999	4	9999	No	No	Yes	No	1	12	0	73	6	0	99	112	NA	Metropolitan	Below 65K	Pancreas	Pancreato-biliary	0	0	0	0	0	0	2013-2016	71-80	0
2016	1	0	85	9999	4	9999	No	No	Yes	No	1	19	0	73	7	0	1	137	NA	Metropolitan	Above 65K	Lung	Lung	0	0	0	0	0	0	2013-2016	71-80	0
2016	1	0	85	9999	4	9999	No	No	No	No	1	16	0	74	7	0	0	83	NA	Metropolitan	Above 65K	Small bowl	Other	0	0	0	0	0	0	2013-2016	71-80	0
2016	1	0	85	9999	4	9999	No	No	No	Yes	1	14	0	75	9	1	0	139	NA	Urban	Above 65K	Lung	Lung	0	0	0	0	0	0	2013-2016	71-80	0
2016	1	0	85	9999	4	9999	No	No	No	Yes	1	18	0	75	9	0	1	139	NA	Metropolitan	Above 65K	Lung	Lung	0	0	0	0	0	0	2013-2016	71-80	0
2016	1	0	85	9999	4	9999	No	No	No	Yes	1	23	0	76	5	0	99	138	NA	Metropolitan	Below 65K	Lung	Lung	0	0	0	0	0	0	2013-2016	71-80	0
2016	1	3	85	9999	4	9999	No	No	No	Yes	1	15	0	77	6	0	0	141	NA	Metropolitan	Below 65K	Lung	Lung	0	0	0	0	0	0	2013-2016	71-80	0
2016	0	0	85	9999	4	9999	No	No	Yes	No	1	19	0	77	6	0	99	112	NA	Metropolitan	Below 65K	Pancreas	Pancreato-biliary	0	0	0	0	0	0	2013-2016	71-80	0
2016	0	0	85	9999	4	9999	No	No	Yes	No	1	15	0	77	5	2	99	110	NA	Urban	Below 65K	Pancreas	Pancreato-biliary	0	0	0	0	0	0	2013-2016	71-80	0
2016	1	0	85	9999	4	9999	No	No	No	Yes	1	17	0	78	8	0	1	141	NA	Metropolitan	Above 65K	Lung	Lung	0	0	0	0	0	0	2013-2016	71-80	0
2016	1	0	85	9999	4	9999	No	No	Yes	No	1	14	0	83	2	1	0	117	NA	Urban	Below 65K	Pancreas	Pancreato-biliary	0	0	0	0	0	0	2013-2016	81-90	0
2016	0	0	91	9999	4	9999	No	No	Yes	No	1	20	0	40	1	4	99	110	NA	Rural	Below 65K	Pancreas	Pancreato-biliary	0	0	0	0	0	0	2013-2016	31-40	0
2016	0	0	91	9999	4	9999	No	No	Yes	Yes	1	17	0	43	3	0	1	136	NA	Metropolitan	Below 65K	Lung	Lung	0	0	0	0	0	0	2013-2016	41-50	0
2016	1	0	91	9999	4	9999	No	No	Yes	No	1	18	0	47	9	0	0	83	NA	Metropolitan	Above 65K	Small bowl	Other	0	0	0	0	0	0	2013-2016	41-50	0
2016	1	3	91	9999	4	9999	No	No	No	Yes	1	13	0	48	6	0	99	139	NA	Metropolitan	Below 65K	Lung	Lung	0	0	0	0	0	0	2013-2016	41-50	0
2016	0	0	91	9999	4	9999	No	No	Yes	No	1	15	0	50	6	0	2	98	NA	Metropolitan	Below 65K	Rectum	CRC	0	0	0	0	0	0	2013-2016	41-50	0
2016	1	0	91	9999	4	9999	No	No	Yes	No	1	16	0	50	3	0	99	81	NA	Metropolitan	Below 65K	Small bowl	Other	0	0	0	0	0	0	2013-2016	41-50	0
2016	1	0	91	9999	4	9999	No	No	No	No	1	19	0	55	4	1	99	139	NA	Urban	Below 65K	Lung	Lung	0	0	0	0	0	0	2013-2016	51-60	0
2016	0	1	91	9999	4	9999	No	No	No	No	1	21	0	57	3	0	99	137	NA	Metropolitan	Below 65K	Lung	Lung	0	0	0	0	0	0	2013-2016	51-60	0
2016	1	0	91	9999	4	9999	No	No	No	No	1	3	0	59	8	0	2	77	NA	Metropolitan	Above 65K	Gastro-esophageal	Gastro-esophageal	0	0	0	0	0	0	2013-2016	51-60	0
2016	1	0	91	9999	4	9999	No	No	No	No	1	17	0	61	9	1	99	136	NA	Urban	Above 65K	Lung	Lung	0	0	0	0	0	0	2013-2016	61-70	0
2016	1	0	91	9999	4	9999	No	No	Yes	Yes	1	23	0	62	1	3	1	80	NA	Urban	Below 65K	Gastro-esophageal	Gastro-esophageal	0	0	0	0	0	0	2013-2016	61-70	0
2016	0	0	91	9999	4	9999	No	No	Yes	No	1	15	0	62	6	0	99	117	NA	Metropolitan	Below 65K	Pancreas	Pancreato-biliary	0	0	0	0	0	0	2013-2016	61-70	0
2016	0	0	91	9999	4	9999	No	No	Yes	No	1	23	0	63	8	0	0	81	NA	Metropolitan	Above 65K	Small bowl	Other	0	0	0	0	0	0	2013-2016	61-70	0
2016	0	0	91	9999	4	9999	No	No	No	No	1	22	0	63	5	4	99	139	NA	Rural	Below 65K	Lung	Lung	0	0	0	0	0	0	2013-2016	61-70	0
2016	0	0	91	9999	4	9999	No	No	No	Yes	1	18	0	63	6	0	2	137	NA	Metropolitan	Below 65K	Lung	Lung	0	0	0	0	0	0	2013-2016	61-70	0
2016	0	0	91	9999	4	9999	No	No	No	No	1	13	0	65	9	2	99	110	NA	Urban	Above 65K	Pancreas	Pancreato-biliary	0	0	0	0	0	0	2013-2016	61-70	0
2016	0	0	91	9999	4	9999	No	No	No	Yes	1	15	0	65	3	1	99	139	NA	Urban	Below 65K	Lung	Lung	0	0	0	0	0	0	2013-2016	61-70	0
2016	1	0	91	9999	4	9999	No	No	Yes	No	1	18	0	65	1	3	99	111	NA	Urban	Below 65K	Pancreas	Pancreato-biliary	0	0	0	0	0	0	2013-2016	61-70	0
2016	1	0	91	9999	4	9999	No	No	Yes	No	1	12	0	66	0	4	0	112	NA	Rural	NA	Pancreas	Pancreato-biliary	0	0	0	0	0	0	2013-2016	61-70	0
2016	1	0	91	9999	4	9999	No	No	Yes	No	1	14	0	67	8	0	0	86	NA	Metropolitan	Above 65K	Small bowl	Other	0	0	0	0	0	0	2013-2016	61-70	0
2016	0	0	91	9999	4	9999	No	No	No	No	1	16	0	67	3	1	3	79	NA	Urban	Below 65K	Gastro-esophageal	Gastro-esophageal	0	0	0	0	0	0	2013-2016	61-70	0
2016	1	0	91	9999	4	9999	No	No	No	Yes	1	18	0	67	9	0	3	98	NA	Metropolitan	Above 65K	Rectum	CRC	0	0	0	0	0	0	2013-2016	61-70	0
2016	0	0	91	9999	4	9999	No	No	No	No	1	18	0	67	6	0	3	242	NA	Metropolitan	Below 65K	Prostate	Prostate	0	0	0	0	0	0	2013-2016	61-70	0
2016	0	1	91	9999	4	9999	No	No	No	No	1	18	0	68	6	0	3	137	NA	Metropolitan	Below 65K	Lung	Lung	0	0	0	0	0	0	2013-2016	61-70	0
2016	0	0	91	9999	4	9999	No	No	Yes	No	1	14	0	68	7	0	3	98	NA	Metropolitan	Above 65K	Rectum	CRC	0	0	0	0	0	0	2013-2016	61-70	0
2016	0	0	91	9999	4	9999	No	No	Yes	No	1	15	0	68	9	0	99	112	NA	Metropolitan	Above 65K	Pancreas	Pancreato-biliary	0	0	0	0	0	0	2013-2016	61-70	0
2016	1	0	91	9999	4	9999	No	No	No	Yes	1	23	0	69	4	1	99	139	NA	Urban	Below 65K	Lung	Lung	0	0	0	0	0	0	2013-2016	61-70	0
2016	1	1	91	9999	4	9999	No	No	No	No	1	12	0	69	6	0	2	137	NA	Metropolitan	Below 65K	Lung	Lung	0	0	0	0	0	0	2013-2016	61-70	0
2016	1	0	91	9999	4	9999	No	No	No	No	1	21	0	70	4	1	99	139	NA	Urban	Below 65K	Lung	Lung	0	0	0	0	0	0	2013-2016	61-70	0
2016	1	1	91	9999	4	9999	No	No	Yes	No	1	13	0	71	9	0	2	137	NA	Metropolitan	Above 65K	Lung	Lung	0	0	0	0	0	0	2013-2016	71-80	0
2016	0	0	91	9999	4	9999	No	No	Yes	No	1	16	0	73	9	1	3	73	NA	Urban	Above 65K	Gastro-esophageal	Gastro-esophageal	0	0	0	0	0	0	2013-2016	71-80	0
2016	1	0	91	9999	4	9999	No	No	Yes	No	1	19	0	73	7	4	99	86	NA	Rural	Above 65K	Small bowl	Other	0	0	0	0	0	0	2013-2016	71-80	0
2016	0	0	91	9999	4	9999	No	No	Yes	No	1	13	0	74	0	3	99	111	NA	Urban	NA	Pancreas	Pancreato-biliary	0	0	0	0	0	0	2013-2016	71-80	0
2016	1	3	91	9999	4	9999	No	No	No	Yes	1	12	0	74	6	0	2	141	NA	Metropolitan	Below 65K	Lung	Lung	0	0	0	0	0	0	2013-2016	71-80	0
2016	0	0	91	9999	4	9999	No	No	Yes	No	1	0.5	0	75	6	0	3	136	NA	Metropolitan	Below 65K	Lung	Lung	0	0	0	0	0	0	2013-2016	71-80	0
2016	0	0	91	9999	4	9999	No	No	Yes	No	1	14	0	76	4	1	99	110	NA	Urban	Below 65K	Pancreas	Pancreato-biliary	0	0	0	0	0	0	2013-2016	71-80	0
2016	1	3	91	9999	4	9999	No	No	Yes	No	1	15	0	77	6	0	2	137	NA	Metropolitan	Below 65K	Lung	Lung	0	0	0	0	0	0	2013-2016	71-80	0
2016	1	0	91	9999	4	9999	No	No	No	No	1	22	0	78	6	0	99	141	NA	Metropolitan	Below 65K	Lung	Lung	0	0	0	0	0	0	2013-2016	71-80	0
2016	0	0	91	9999	4	9999	No	No	Yes	No	1	17	0	78	2	4	0	86	NA	Rural	Below 65K	Small bowl	Other	0	0	0	0	0	0	2013-2016	71-80	0
2016	0	0	93	9999	4	9999	No	No	Yes	No	1	17	0	51	0	3	1	117	NA	Urban	NA	Pancreas	Pancreato-biliary	0	0	0	0	0	0	2013-2016	51-60	0
2016	0	3	93	9999	4	9999	No	No	Yes	No	1	22	0	51	8	0	1	98	NA	Metropolitan	Above 65K	Rectum	CRC	0	0	0	0	0	0	2013-2016	51-60	0
2016	0	0	93	9999	4	9999	No	No	No	No	1	13	0	56	9	3	99	137	NA	Urban	Above 65K	Lung	Lung	0	0	0	0	0	0	2013-2016	51-60	0
2016	1	0	93	9999	4	9999	No	No	Yes	No	1	21	0	58	9	0	0	117	NA	Metropolitan	Above 65K	Pancreas	Pancreato-biliary	0	0	0	0	0	0	2013-2016	51-60	0
2016	1	0	93	9999	4	9999	No	No	Yes	No	1	18	0	63	5	3	1	80	NA	Urban	Below 65K	Gastro-esophageal	Gastro-esophageal	0	0	0	0	0	0	2013-2016	61-70	0
2016	1	0	93	9999	4	9999	No	No	No	Yes	1	17	0	100	8	1	1	138	NA	Urban	Above 65K	Lung	Lung	0	0	0	0	0	0	2013-2016	90+	0
2016	1	0	94	9999	4	9999	No	No	No	Yes	1	10	0	67	6	0	99	139	NA	Metropolitan	Below 65K	Lung	Lung	0	0	0	0	0	0	2013-2016	61-70	0
2016	1	0	94	9999	4	9999	No	No	No	Yes	1	15	0	67	8	0	0	137	NA	Metropolitan	Above 65K	Lung	Lung	0	0	0	0	0	0	2013-2016	61-70	0
2016	1	0	94	9999	4	9999	No	No	No	Yes	1	16	0	68	9	0	99	137	NA	Metropolitan	Above 65K	Lung	Lung	0	0	0	0	0	0	2013-2016	61-70	0
2016	1	0	94	9999	4	9999	No	No	No	No	1	20	0	72	3	1	99	139	NA	Urban	Below 65K	Lung	Lung	0	0	0	0	0	0	2013-2016	71-80	0
2016	0	0	94	9999	4	9999	No	No	No	No	1	23	0	79	6	0	1	139	NA	Metropolitan	Below 65K	Lung	Lung	0	0	0	0	0	0	2013-2016	71-80	0
2016	0	0	97	9999	4	9999	No	No	No	Yes	1	21	0	49	9	0	99	139	NA	Metropolitan	Above 65K	Lung	Lung	0	0	0	0	0	0	2013-2016	41-50	0
2016	1	0	97	9999	4	9999	No	No	No	Yes	1	21	0	74	9	0	99	141	NA	Metropolitan	Above 65K	Lung	Lung	0	0	0	0	0	0	2013-2016	71-80	0
2016	1	0	99	9999	4	9999	No	No	No	No	1	14	0	40	6	0	2	73	NA	Metropolitan	Below 65K	Gastro-esophageal	Gastro-esophageal	0	0	0	0	0	0	2013-2016	31-40	0
2016	0	0	99	9999	4	9999	No	No	No	No	1	16	0	48	9	0	99	137	NA	Metropolitan	Above 65K	Lung	Lung	0	0	0	0	0	0	2013-2016	41-50	0
2016	1	0	99	9999	4	9999	No	No	No	No	1	15	0	51	3	3	99	137	NA	Urban	Below 65K	Lung	Lung	0	0	0	0	0	0	2013-2016	51-60	0
2016	1	0	99	9999	4	9999	No	No	No	Yes	1	1	0	58	6	0	0	137	NA	Metropolitan	Below 65K	Lung	Lung	0	0	0	0	0	0	2013-2016	51-60	0
2016	1	3	99	9999	4	9999	No	No	No	Yes	1	15	0	59	9	0	0	138	NA	Metropolitan	Above 65K	Lung	Lung	0	0	0	0	0	0	2013-2016	51-60	0
2016	1	3	99	9999	4	9999	No	No	No	Yes	1	18	0	61	9	1	1	137	NA	Urban	Above 65K	Lung	Lung	0	0	0	0	0	0	2013-2016	61-70	0
2016	1	0	99	9999	4	9999	No	No	No	Yes	1	16	0	64	6	0	1	141	NA	Metropolitan	Below 65K	Lung	Lung	0	0	0	0	0	0	2013-2016	61-70	0
2016	1	0	99	9999	4	9999	No	No	No	No	1	15	0	64	9	0	1	139	NA	Metropolitan	Above 65K	Lung	Lung	0	0	0	0	0	0	2013-2016	61-70	0
2016	1	0	99	9999	4	9999	No	No	Yes	Yes	1	17	0	67	8	0	2	72	NA	Metropolitan	Above 65K	Gastro-esophageal	Gastro-esophageal	0	0	0	0	0	0	2013-2016	61-70	0
2016	1	0	99	9999	4	9999	No	No	No	Yes	1	19	0	67	7	0	0	137	NA	Metropolitan	Above 65K	Lung	Lung	0	0	0	0	0	0	2013-2016	61-70	0
2016	0	0	99	9999	4	9999	No	No	No	No	1	19	0	68	6	0	3	257	NA	Metropolitan	Below 65K	Bladder	Bladder	0	0	0	0	0	0	2013-2016	61-70	0
2016	1	0	99	9999	4	9999	No	No	No	Yes	1	12	0	71	9	0	2	139	NA	Metropolitan	Above 65K	Lung	Lung	0	0	0	0	0	0	2013-2016	71-80	0
2016	1	0	99	9999	4	9999	No	No	No	No	1	6	0	71	6	1	99	138	NA	Urban	Below 65K	Lung	Lung	0	0	0	0	0	0	2013-2016	71-80	0
2016	1	3	99	9999	4	9999	No	No	No	Yes	1	12	0	78	6	0	0	141	NA	Metropolitan	Below 65K	Lung	Lung	0	0	0	0	0	0	2013-2016	71-80	0
2016	0	0	99	9999	4	9999	No	No	No	Yes	1	23	0	84	2	4	0	139	NA	Rural	Below 65K	Lung	Lung	0	0	0	0	0	0	2013-2016	81-90	0
2016	0	1	100	9999	4	9999	No	No	Yes	No	1	12	0	38	4	1	1	252	NA	Urban	Below 65K	Kidney	Kidney	0	0	0	0	0	0	2013-2016	31-40	0
2016	1	3	100	9999	4	9999	No	No	No	Yes	1	16	0	52	9	0	2	139	NA	Metropolitan	Above 65K	Lung	Lung	0	0	0	0	0	0	2013-2016	51-60	0
2016	1	0	100	9999	4	9999	No	No	No	Yes	1	18	0	63	6	2	99	138	NA	Urban	Below 65K	Lung	Lung	0	0	0	0	0	0	2013-2016	61-70	0
2016	0	0	100	9999	4	9999	No	No	No	Yes	1	20	0	66	1	4	99	139	NA	Rural	Below 65K	Lung	Lung	0	0	0	0	0	0	2013-2016	61-70	0
2016	0	0	100	9999	4	9999	No	No	No	Yes	1	13	0	67	9	0	99	137	NA	Metropolitan	Above 65K	Lung	Lung	0	0	0	0	0	0	2013-2016	61-70	0
2016	0	0	100	9999	4	9999	No	No	No	No	1	23	0	71	0	4	99	252	NA	Rural	NA	Kidney	Kidney	0	0	0	0	0	0	2013-2016	71-80	0
2016	1	3	100	9999	4	9999	No	No	No	No	1	11	0	74	9	0	1	138	NA	Metropolitan	Above 65K	Lung	Lung	0	0	0	0	0	0	2013-2016	71-80	0
2016	1	1	100	9999	4	9999	No	No	No	Yes	1	22	0	74	9	0	1	139	NA	Metropolitan	Above 65K	Lung	Lung	0	0	0	0	0	0	2013-2016	71-80	0
2016	1	0	100	9999	4	9999	No	No	No	No	1	14	0	76	8	0	99	141	NA	Metropolitan	Above 65K	Lung	Lung	0	0	0	0	0	0	2013-2016	71-80	0
2016	0	0	100	9999	4	9999	No	No	No	Yes	1	15	0	79	8	1	99	139	NA	Urban	Above 65K	Lung	Lung	0	0	0	0	0	0	2013-2016	71-80	0
2016	1	0	103	9999	4	9999	No	No	Yes	No	1	12	0	57	7	0	99	81	NA	Metropolitan	Above 65K	Small bowl	Other	0	0	0	0	0	0	2013-2016	51-60	0
2016	0	0	103	9999	4	9999	No	No	Yes	No	1	22	0	73	3	1	99	98	NA	Urban	Below 65K	Rectum	CRC	0	0	0	0	0	0	2013-2016	71-80	0
2016	0	0	107	9999	4	9999	No	No	No	Yes	1	12	0	46	4	1	1	252	NA	Urban	Below 65K	Kidney	Kidney	0	0	0	0	0	0	2013-2016	41-50	0
2016	0	0	107	9999	4	9999	No	No	No	No	1	13	0	46	7	1	99	137	NA	Urban	Above 65K	Lung	Lung	0	0	0	0	0	0	2013-2016	41-50	0
2016	0	0	107	9999	4	9999	No	No	Yes	No	1	15	0	46	4	3	99	252	NA	Urban	Below 65K	Kidney	Kidney	0	0	0	0	0	0	2013-2016	41-50	0
[truncated: 523,781 more rows]
